# Supplementary material for: Red2Flpe-SCON: a versatile, multicolor strategy for generating mosaic conditional knockout mice
Source: Nat Commun. 2024 Jun 11;15:4963. doi: 10.1038/s41467-024-49382-y (PMC11166929; doi:10.1038/s41467-024-49382-y)
Supplement: Supplementary file 4 — Supplementary Data 1 [file 41467_2024_49382_MOESM4_ESM.xlsx]

## Sheet: Sample1_s20_Label_Information
Supplementary data 1. Sample information plate 1 for the scRNAseq.
384-well plate #1 information of the scRNAseq experiment, including the well coordinate, sampled mouse number, the corresponding barcode sequence and fluorescent label from FACS.
well_num	well	barcodes	sample	color
001	A1	CGTCTAAT	Sample1	RFP
002	A2	AGACTCGT	Sample1	RFP
003	A3	GCACGTCA	Sample1	RFP
004	A4	TCAACGAC	Sample1	RFP
005	A5	ATTTAGCG	Sample1	RFP
006	A6	ATACAGAC	Sample1	RFP
007	A7	TGCGTAGG	Sample1	RFP
008	A8	TGGAGCTC	Sample1	RFP
009	A9	TGAATACC	Sample1	RFP
010	A10	TCTCACAC	Sample1	RFP
011	A11	TACTGGTA	Sample1	RFP
012	A12	ACGATAGG	Sample1	RFP
013	A13	GATGTCGA	Sample1	RFP
014	A14	TTACGGGT	Sample1	RFP
015	A15	CACAGCAT	Sample1	RFP
016	A16	CTTTGACA	Sample1	RFP
017	A17	CCTTCAAG	Sample1	RFP
018	A18	GAGTCCTG	Sample1	RFP
019	A19	CACACTGA	Sample1	RFP
020	A20	GTTACAGG	Sample1	RFP
021	A21	GGACCTTT	Sample1	RFP
022	A22	TTCCGTTC	Sample1	RFP
023	A23	ACTGTTTG	Sample1	RFP
024	A24	AAGTGGCT	Sample1	RFP
025	B1	CTGTACAA	Sample1	RFP
026	B2	CGCAAAGT	Sample1	RFP
027	B3	GTGCATGA	Sample1	RFP
028	B4	GTCATTAG	Sample1	RFP
029	B5	AGCTCCTT	Sample1	RFP
030	B6	TCACCCGA	Sample1	RFP
031	B7	GTTGCCAC	Sample1	RFP
032	B8	TGTACCAA	Sample1	RFP
033	B9	AACGAGGT	Sample1	RFP
034	B10	AGCCACCA	Sample1	RFP
035	B11	GGTAATCA	Sample1	RFP
036	B12	CCAGTCCA	Sample1	RFP
037	B13	ACCTCAGC	Sample1	RFP
038	B14	GGTGGACT	Sample1	RFP
039	B15	GACAAACC	Sample1	RFP
040	B16	TAACTCCG	Sample1	RFP
041	B17	ACACCGTG	Sample1	RFP
042	B18	GTAGAACG	Sample1	RFP
043	B19	GGATTGAC	Sample1	RFP
044	B20	ACGTATCC	Sample1	RFP
045	B21	TTCGGAAA	Sample1	RFP
046	B22	AGTTGTGT	Sample1	RFP
047	B23	AAGCACAT	Sample1	RFP
048	B24	CTGTCATT	Sample1	RFP
049	C1	GTCCTATA	Sample1	YFP
050	C2	CTACGCTG	Sample1	YFP
051	C3	GGGATTGT	Sample1	YFP
052	C4	TGATGTAG	Sample1	YFP
053	C5	TTCGCTGT	Sample1	YFP
054	C6	GAAGACTT	Sample1	YFP
055	C7	TCTGGGCA	Sample1	YFP
056	C8	CAACTAGA	Sample1	YFP
057	C9	CCATGGGA	Sample1	YFP
058	C10	ATGCGACG	Sample1	YFP
059	C11	GAGGGTAG	Sample1	YFP
060	C12	CGGGTGAA	Sample1	YFP
061	C13	GCCATCTT	Sample1	YFP
062	C14	GCATAATC	Sample1	YFP
063	C15	TCTATGGT	Sample1	YFP
064	C16	AGGACTTA	Sample1	YFP
065	C17	CGTGATTC	Sample1	YFP
066	C18	ACTAGCGA	Sample1	YFP
067	C19	GTAACTCC	Sample1	YFP
068	C20	CGGAAGTG	Sample1	YFP
069	C21	CCGAGTAC	Sample1	YFP
070	C22	GACGCAAT	Sample1	YFP
071	C23	ACCTGGAG	Sample1	YFP
072	C24	CATGGGTT	Sample1	YFP
073	D1	ATTCCTAG	Sample1	YFP
074	D2	AATCATGC	Sample1	YFP
075	D3	GCTTCCCT	Sample1	YFP
076	D4	AGGTAAAG	Sample1	YFP
077	D5	CCACAACT	Sample1	YFP
078	D6	ACAGGCAT	Sample1	YFP
079	D7	TTTGTGTC	Sample1	YFP
080	D8	TGAGCATA	Sample1	YFP
081	D9	TTAGACGC	Sample1	YFP
082	D10	CGCTTGCT	Sample1	YFP
083	D11	AGTCTGCC	Sample1	YFP
084	D12	CATAGTCG	Sample1	YFP
085	D13	TCTTGCTG	Sample1	YFP
086	D14	GGGACAAC	Sample1	YFP
087	D15	ATATTCCC	Sample1	YFP
088	D16	TGTTAAGC	Sample1	YFP
089	D17	TACGCCTC	Sample1	YFP
090	D18	CACTTATC	Sample1	YFP
091	D19	ACCGCTAA	Sample1	YFP
092	D20	TAAGGTCC	Sample1	YFP
093	D21	GAAAGGTG	Sample1	YFP
094	D22	ACGTTGTA	Sample1	YFP
095	D23	GCAGAGAA	Sample1	YFP
096	D24	GCATTTGG	Sample1	YFP
097	E1	TAGTGTGC	Sample1	RFP
098	E2	TACAAGGG	Sample1	RFP
099	E3	GGACTACT	Sample1	RFP
100	E4	TCCCTAGA	Sample1	RFP
101	E5	ATGAGCAG	Sample1	RFP
102	E6	TACTGCTG	Sample1	RFP
103	E7	CTGACTGT	Sample1	RFP
104	E8	CAGCGATT	Sample1	RFP
105	E9	GTTCGCTA	Sample1	RFP
106	E10	CATCTCAC	Sample1	RFP
107	E11	TCTGCCTA	Sample1	RFP
108	E12	CTGGCTAA	Sample1	RFP
109	E13	GATTGCTC	Sample1	RFP
110	E14	GGGTTATG	Sample1	RFP
111	E15	CTTCGTAC	Sample1	RFP
112	E16	GAAACTGC	Sample1	RFP
113	E17	TACCAGAC	Sample1	RFP
114	E18	TTGCAACC	Sample1	RFP
115	E19	TTAGGACG	Sample1	RFP
116	E20	TATCCACG	Sample1	RFP
117	E21	TCTAGAGG	Sample1	RFP
118	E22	CAGATCGT	Sample1	RFP
119	E23	ATGTGCGT	Sample1	RFP
120	E24	AAGTCTCG	Sample1	RFP
121	F1	CTAGCAAC	Sample1	RFP
122	F2	TTCCTACC	Sample1	RFP
123	F3	TCCTAGCT	Sample1	RFP
124	F4	GGTTCTGA	Sample1	RFP
125	F5	ACGTACTG	Sample1	RFP
126	F6	GTGAACTC	Sample1	RFP
127	F7	GGCGATTT	Sample1	RFP
128	F8	AATCGGCA	Sample1	RFP
129	F9	GCGTATAG	Sample1	RFP
130	F10	CCGATTCT	Sample1	RFP
131	F11	CTATAGGC	Sample1	RFP
132	F12	CTTGTGCA	Sample1	RFP
133	F13	CAGTGACA	Sample1	RFP
134	F14	ACGCTCTT	Sample1	RFP
135	F15	ATAGGAGC	Sample1	RFP
136	F16	GTTCTGCT	Sample1	RFP
137	F17	TAGACGCT	Sample1	RFP
138	F18	CGTATCAG	Sample1	RFP
139	F19	TTGTTCCG	Sample1	RFP
140	F20	TAGGTCAC	Sample1	RFP
141	F21	ATACACGG	Sample1	RFP
142	F22	CGAGAATG	Sample1	RFP
143	F23	CGCTATAG	Sample1	RFP
144	F24	GTATCGCT	Sample1	RFP
145	G1	CGGTGTTT	Sample1	YFP
146	G2	CAAGGTGT	Sample1	YFP
147	G3	AGAACCAC	Sample1	YFP
148	G4	AAGCTGCA	Sample1	YFP
149	G5	ACGGATGT	Sample1	YFP
150	G6	AGTGGGAT	Sample1	YFP
151	G7	AGGGACAA	Sample1	YFP
152	G8	GTGTAACC	Sample1	YFP
153	G9	CAAGAGAC	Sample1	YFP
154	G10	GTCCGTAA	Sample1	YFP
155	G11	TGGTTGTC	Sample1	YFP
156	G12	AGGCATCT	Sample1	YFP
157	G13	GTCTACCT	Sample1	YFP
158	G14	GTTCAGTG	Sample1	YFP
159	G15	GCCACAAA	Sample1	YFP
160	G16	GAGAACGA	Sample1	YFP
161	G17	GCTGTAAC	Sample1	YFP
162	G18	TCAGCTTG	Sample1	YFP
163	G19	TTCCCTCA	Sample1	YFP
164	G20	TCGACTCA	Sample1	YFP
165	G21	GTGATGTC	Sample1	YFP
166	G22	ATCGGTTG	Sample1	YFP
167	G23	CCATTTCC	Sample1	YFP
168	G24	CTGAAGGA	Sample1	YFP
169	H1	GAGTCTGT	Sample1	YFP
170	H2	TCGCCATT	Sample1	YFP
171	H3	CGGTAATC	Sample1	YFP
172	H4	CCTGACAA	Sample1	YFP
173	H5	AAGACAGC	Sample1	YFP
174	H6	TGCGGTAT	Sample1	YFP
175	H7	TATCTCGC	Sample1	YFP
176	H8	TTCACGTG	Sample1	YFP
177	H9	CCCCTATT	Sample1	YFP
178	H10	TATCCTGC	Sample1	YFP
179	H11	CCTTCGTA	Sample1	YFP
180	H12	CAAAGTGG	Sample1	YFP
181	H13	GTCTCACA	Sample1	YFP
182	H14	CAGATACC	Sample1	YFP
183	H15	CCTACACA	Sample1	YFP
184	H16	AGCAGAAC	Sample1	YFP
185	H17	TTTGAGGG	Sample1	YFP
186	H18	AAACAGGC	Sample1	YFP
187	H19	TGATCCTC	Sample1	YFP
188	H20	GAGAAGAG	Sample1	YFP
189	H21	CGTAATCG	Sample1	YFP
190	H22	CGAATGCA	Sample1	YFP
191	H23	TGAAAGCG	Sample1	YFP
192	H24	CGTAGAAG	Sample1	YFP
193	I1	CCAGAAAG	Empty	Empty
194	I2	CTTACGAC	Empty	Empty
195	I3	CCGCATTT	Empty	Empty
196	I4	ACGATCCT	Empty	Empty
197	I5	AGGATGGA	Empty	Empty
198	I6	TCGGTTGA	Empty	Empty
199	I7	TCTGTGAG	Empty	Empty
200	I8	ACCACGAT	Empty	Empty
201	I9	GGCTCTAT	Empty	Empty
202	I10	TACTGCAC	Sample1	RFP
203	I11	CATGTCAC	Sample1	RFP
204	I12	AAGGAGCA	Sample1	RFP
205	I13	AACCGCTT	Sample1	RFP
206	I14	CAACCATG	Sample1	RFP
207	I15	AGAACAGG	Sample1	RFP
208	I16	TAAGCCGT	Sample1	RFP
209	I17	GATGCTCT	Sample1	RFP
210	I18	CTAGTTCC	Sample1	RFP
211	I19	GATCACCT	Sample1	RFP
212	I20	GATCGAAG	Sample1	RFP
213	I21	GCTTCTTC	Sample1	RFP
214	I22	TGGTGAGT	Sample1	RFP
215	I23	CACTATCC	Sample1	RFP
216	I24	GTAATCCG	Sample1	RFP
217	J1	CAGATAGC	Empty	Empty
218	J2	CCGTCTAA	Empty	Empty
219	J3	TACCTGTC	Empty	Empty
220	J4	TATTCGGG	Empty	Empty
221	J5	GTTGGTGA	Empty	Empty
222	J6	TAGCTACC	Empty	Empty
223	J7	GACTTGAG	Empty	Empty
224	J8	TTCAGCGT	Empty	Empty
225	J9	ACAGAAGC	Empty	Empty
226	J10	ACGCGTAA	Empty	Empty
227	J11	CATAGCTC	Empty	Empty
228	J12	ACCCATCT	Empty	Empty
229	J13	GCAATCGA	Empty	Empty
230	J14	TCCAATCG	Empty	Empty
231	J15	TTCTCGGA	Empty	Empty
232	J16	TATGACCC	Empty	Empty
233	J17	TTCAGACC	Empty	Empty
234	J18	GAGAGAGA	Empty	Empty
235	J19	ATGCTCTG	Empty	Empty
236	J20	TGACCAAG	Empty	Empty
237	J21	GAGCAAAC	Empty	Empty
238	J22	GTCGATCT	Empty	Empty
239	J23	CTCTTTGC	Empty	Empty
240	J24	AAGGTCAG	Empty	Empty
241	K1	ATGCCTCA	Empty	Empty
242	K2	TCCGAACA	Empty	Empty
243	K3	CTGCGAAA	Empty	Empty
244	K4	TGGGTTTC	Empty	Empty
245	K5	CAGTCCAT	Empty	Empty
246	K6	CGACTTAC	Empty	Empty
247	K7	TCGGAATC	Empty	Empty
248	K8	CAGCTTTG	Empty	Empty
249	K9	TGGTAGCT	Empty	Empty
250	K10	TTATCCGG	Empty	Empty
251	K11	GCATCAGT	Empty	Empty
252	K12	CAATACGC	Empty	Empty
253	K13	TAGGGGAA	Empty	Empty
254	K14	GCTTTGGA	Empty	Empty
255	K15	TCAGCACT	Empty	Empty
256	K16	TGCGTGAT	Empty	Empty
257	K17	GTAGTGAG	Empty	Empty
258	K18	GTGGTGTA	Empty	Empty
259	K19	TCATGAGG	Empty	Empty
260	K20	TCCAGCTA	Empty	Empty
261	K21	GGATGATG	Empty	Empty
262	K22	AGCACTCT	Empty	Empty
263	K23	AAGCGAGT	Empty	Empty
264	K24	TGATCTCC	Empty	Empty
265	L1	ACAGAGCT	Empty	Empty
266	L2	ATAGCTGC	Empty	Empty
267	L3	TGATTCGC	Empty	Empty
268	L4	ATCGTGCA	Empty	Empty
269	L5	AGTCAGGA	Empty	Empty
270	L6	TTTTCGCC	Empty	Empty
271	L7	AGGAGACT	Empty	Empty
272	L8	GTTCCGAT	Empty	Empty
273	L9	TCGCGATA	Empty	Empty
274	L10	GGACGAAT	Empty	Empty
275	L11	TCGACAAG	Empty	Empty
276	L12	GAACAGCA	Empty	Empty
277	L13	GTCCAAAG	Empty	Empty
278	L14	CTGCTTCT	Empty	Empty
279	L15	ACCCTACA	Empty	Empty
280	L16	TCGTCCTT	Empty	Empty
281	L17	GCTAATGG	Empty	Empty
282	L18	GGAGTACA	Empty	Empty
283	L19	CGGTACTT	Empty	Empty
284	L20	AACACGCA	Empty	Empty
285	L21	GCAAGAAG	Empty	Empty
286	L22	CATGCACA	Empty	Empty
287	L23	GTTCTTGC	Empty	Empty
288	L24	AGCGAACT	Empty	Empty
289	M1	GTGTTCAG	Empty	Empty
290	M2	TCTCGTCT	Empty	Empty
291	M3	TACGGTGA	Empty	Empty
292	M4	GATGTACC	Empty	Empty
293	M5	TACCACGA	Empty	Empty
294	M6	TCTGGTTC	Empty	Empty
295	M7	CCTCTCAA	Empty	Empty
296	M8	GTATGCAC	Empty	Empty
297	M9	GGAGCTAA	Empty	Empty
298	M10	ACCCCATT	Empty	Empty
299	M11	AGTTCTCG	Empty	Empty
300	M12	ACCAAGGA	Empty	Empty
301	M13	GTGCGTAT	Empty	Empty
302	M14	AGTACGTG	Empty	Empty
303	M15	AGAGGTGA	Empty	Empty
304	M16	GGGAAGAT	Empty	Empty
305	M17	CCAACGTT	Empty	Empty
306	M18	GGGGATTT	Empty	Empty
307	M19	GGCAACAA	Empty	Empty
308	M20	CAGTCAGA	Empty	Empty
309	M21	CGAAAGCT	Empty	Empty
310	M22	AATGGTGG	Empty	Empty
311	M23	TGGCACAA	Empty	Empty
312	M24	ATGGGCTT	Empty	Empty
313	N1	TGATCGGT	Empty	Empty
314	N2	CTGATCAC	Empty	Empty
315	N3	CTCGTACT	Empty	Empty
316	N4	CTACCGTA	Empty	Empty
317	N5	TTGTCCAC	Empty	Empty
318	N6	ATTGGACC	Empty	Empty
319	N7	TGAAAGGC	Empty	Empty
320	N8	ACATGTGC	Empty	Empty
321	N9	CGATCCTA	Empty	Empty
322	N10	ATGGCACT	Empty	Empty
323	N11	TAGAGGGT	Empty	Empty
324	N12	GTATCGTC	Empty	Empty
325	N13	CACCATGT	Empty	Empty
326	N14	TAGGAACG	Empty	Empty
327	N15	TGATGCCA	Empty	Empty
328	N16	GAGTTGGT	Empty	Empty
329	N17	TGAGAGAG	Empty	Empty
330	N18	CCTGTAGA	Empty	Empty
331	N19	GGTGTTAG	Empty	Empty
332	N20	GTCTTACC	Empty	Empty
333	N21	AGACAACC	Empty	Empty
334	N22	TGGCTTCA	Empty	Empty
335	N23	AGCTTCAC	Empty	Empty
336	N24	CAGTGTCA	Empty	Empty
337	O1	GTTATGCC	Empty	Empty
338	O2	CGAACTGT	Empty	Empty
339	O3	GATCCTGA	Empty	Empty
340	O4	CCAGATGA	Empty	Empty
341	O5	AACCTGCT	Empty	Empty
342	O6	TATGGAGC	Empty	Empty
343	O7	CACTCACT	Empty	Empty
344	O8	GGGTAAGA	Empty	Empty
345	O9	CAAACGAG	Empty	Empty
346	O10	AAAGGCTG	Empty	Empty
347	O11	ACAAGGCA	Empty	Empty
348	O12	AGTTTCGG	Empty	Empty
349	O13	ACCAGTTC	Empty	Empty
350	O14	AATAGGGC	Empty	Empty
351	O15	AACCCAAC	Empty	Empty
352	O16	CGCATAAC	Empty	Empty
353	O17	GTGCTAGT	Empty	Empty
354	O18	GGTGACTA	Empty	Empty
355	O19	GGTTAGTG	Empty	Empty
356	O20	CGAAGCAA	Empty	Empty
357	O21	CCGAGATT	Empty	Empty
358	O22	CTCTGCTA	Empty	Empty
359	O23	TAGTTGCG	Empty	Empty
360	O24	AGGCTAAC	Empty	Empty
361	P1	ACAAACCG	Empty	Empty
362	P2	ATCGACGA	Empty	Empty
363	P3	CTCATGTC	Empty	Empty
364	P4	CCCTAGTA	Empty	Empty
365	P5	CCTTTGAC	Empty	Empty
366	P6	TGTGGCTT	Empty	Empty
367	P7	GCGATATC	Empty	Empty
368	P8	ACGAACAC	Empty	Empty
369	P9	TTGATGGC	Empty	Empty
370	P10	AACATGGG	Empty	Empty
371	P11	CTTAGCCT	Empty	Empty
372	P12	AAAGCGGA	Empty	Empty
373	P13	CAATGGTC	Empty	Empty
374	P14	AACCGGAA	Empty	Empty
375	P15	AACTCTGG	Empty	Empty
376	P16	TTAGGCAG	Empty	Empty
377	P17	CGTCGTTT	Empty	Empty
378	P18	CCTGCTAT	Empty	Empty
379	P19	CAGAGAAG	Empty	Empty
380	P20	GATTGTCC	Empty	Empty
381	P21	CACCTCTA	Empty	Empty
382	P22	AGTTGGAC	Empty	Empty
383	P23	AGTGCAGA	Empty	Empty
384	P24	CTCTGTCT	Empty	Empty
