# Supplementary material for: Red2Flpe-SCON: a versatile, multicolor strategy for generating mosaic conditional knockout mice
Source: Nat Commun. 2024 Jun 11;15:4963. doi: 10.1038/s41467-024-49382-y (PMC11166929; doi:10.1038/s41467-024-49382-y)
Supplement: Supplementary file 5 — Supplementary Data 2 [file 41467_2024_49382_MOESM5_ESM.xlsx]

## Sheet: Sample2_s21_Label_Information
Supplementary data 2. Sample information plate 2 for the scRNAseq.
384-well plate #2 information of the scRNAseq experiment, including the well coordinate, sampled mouse number, the corresponding barcode sequence and fluorescent label from FACS.
well_num	well	barcodes	sample	color
001	A1	CGTCTAAT	Sample2	RFP
002	A2	AGACTCGT	Sample2	RFP
003	A3	GCACGTCA	Sample2	RFP
004	A4	TCAACGAC	Sample2	RFP
005	A5	ATTTAGCG	Sample2	RFP
006	A6	ATACAGAC	Sample2	RFP
007	A7	TGCGTAGG	Sample2	RFP
008	A8	TGGAGCTC	Sample2	RFP
009	A9	TGAATACC	Sample2	RFP
010	A10	TCTCACAC	Sample2	RFP
011	A11	TACTGGTA	Sample2	RFP
012	A12	ACGATAGG	Sample2	RFP
013	A13	GATGTCGA	Sample2	RFP
014	A14	TTACGGGT	Sample2	RFP
015	A15	CACAGCAT	Sample2	RFP
016	A16	CTTTGACA	Sample2	RFP
017	A17	CCTTCAAG	Sample2	RFP
018	A18	GAGTCCTG	Sample2	RFP
019	A19	CACACTGA	Sample2	RFP
020	A20	GTTACAGG	Sample2	RFP
021	A21	GGACCTTT	Sample2	RFP
022	A22	TTCCGTTC	Sample2	RFP
023	A23	ACTGTTTG	Sample2	RFP
024	A24	AAGTGGCT	Sample2	RFP
025	B1	CTGTACAA	Sample2	RFP
026	B2	CGCAAAGT	Sample2	RFP
027	B3	GTGCATGA	Sample2	RFP
028	B4	GTCATTAG	Sample2	RFP
029	B5	AGCTCCTT	Sample2	RFP
030	B6	TCACCCGA	Sample2	RFP
031	B7	GTTGCCAC	Sample2	RFP
032	B8	TGTACCAA	Sample2	RFP
033	B9	AACGAGGT	Sample2	RFP
034	B10	AGCCACCA	Sample2	RFP
035	B11	GGTAATCA	Sample2	RFP
036	B12	CCAGTCCA	Sample2	RFP
037	B13	ACCTCAGC	Sample2	RFP
038	B14	GGTGGACT	Sample2	RFP
039	B15	GACAAACC	Sample2	RFP
040	B16	TAACTCCG	Sample2	RFP
041	B17	ACACCGTG	Sample2	RFP
042	B18	GTAGAACG	Sample2	RFP
043	B19	GGATTGAC	Sample2	RFP
044	B20	ACGTATCC	Sample2	RFP
045	B21	TTCGGAAA	Sample2	RFP
046	B22	AGTTGTGT	Sample2	RFP
047	B23	AAGCACAT	Sample2	RFP
048	B24	CTGTCATT	Sample2	RFP
049	C1	GTCCTATA	Sample2	YFP
050	C2	CTACGCTG	Sample2	YFP
051	C3	GGGATTGT	Sample2	YFP
052	C4	TGATGTAG	Sample2	YFP
053	C5	TTCGCTGT	Sample2	YFP
054	C6	GAAGACTT	Sample2	YFP
055	C7	TCTGGGCA	Sample2	YFP
056	C8	CAACTAGA	Sample2	YFP
057	C9	CCATGGGA	Sample2	YFP
058	C10	ATGCGACG	Sample2	YFP
059	C11	GAGGGTAG	Sample2	YFP
060	C12	CGGGTGAA	Sample2	YFP
061	C13	GCCATCTT	Sample2	YFP
062	C14	GCATAATC	Sample2	YFP
063	C15	TCTATGGT	Sample2	YFP
064	C16	AGGACTTA	Sample2	YFP
065	C17	CGTGATTC	Sample2	YFP
066	C18	ACTAGCGA	Sample2	YFP
067	C19	GTAACTCC	Sample2	YFP
068	C20	CGGAAGTG	Sample2	YFP
069	C21	CCGAGTAC	Sample2	YFP
070	C22	GACGCAAT	Sample2	YFP
071	C23	ACCTGGAG	Sample2	YFP
072	C24	CATGGGTT	Sample2	YFP
073	D1	ATTCCTAG	Sample2	YFP
074	D2	AATCATGC	Sample2	YFP
075	D3	GCTTCCCT	Sample2	YFP
076	D4	AGGTAAAG	Sample2	YFP
077	D5	CCACAACT	Sample2	YFP
078	D6	ACAGGCAT	Sample2	YFP
079	D7	TTTGTGTC	Sample2	YFP
080	D8	TGAGCATA	Sample2	YFP
081	D9	TTAGACGC	Sample2	YFP
082	D10	CGCTTGCT	Sample2	YFP
083	D11	AGTCTGCC	Sample2	YFP
084	D12	CATAGTCG	Sample2	YFP
085	D13	TCTTGCTG	Sample2	YFP
086	D14	GGGACAAC	Sample2	YFP
087	D15	ATATTCCC	Sample2	YFP
088	D16	TGTTAAGC	Sample2	YFP
089	D17	TACGCCTC	Sample2	YFP
090	D18	CACTTATC	Sample2	YFP
091	D19	ACCGCTAA	Sample2	YFP
092	D20	TAAGGTCC	Sample2	YFP
093	D21	GAAAGGTG	Sample2	YFP
094	D22	ACGTTGTA	Sample2	YFP
095	D23	GCAGAGAA	Sample2	YFP
096	D24	GCATTTGG	Sample2	YFP
097	E1	TAGTGTGC	Sample2	RFP
098	E2	TACAAGGG	Sample2	RFP
099	E3	GGACTACT	Sample2	RFP
100	E4	TCCCTAGA	Sample2	RFP
101	E5	ATGAGCAG	Sample2	RFP
102	E6	TACTGCTG	Sample2	RFP
103	E7	CTGACTGT	Sample2	RFP
104	E8	CAGCGATT	Sample2	RFP
105	E9	GTTCGCTA	Sample2	RFP
106	E10	CATCTCAC	Sample2	RFP
107	E11	TCTGCCTA	Sample2	RFP
108	E12	CTGGCTAA	Sample2	RFP
109	E13	GATTGCTC	Sample2	RFP
110	E14	GGGTTATG	Sample2	RFP
111	E15	CTTCGTAC	Sample2	RFP
112	E16	GAAACTGC	Sample2	RFP
113	E17	TACCAGAC	Sample2	RFP
114	E18	TTGCAACC	Sample2	RFP
115	E19	TTAGGACG	Sample2	RFP
116	E20	TATCCACG	Sample2	RFP
117	E21	TCTAGAGG	Sample2	RFP
118	E22	CAGATCGT	Sample2	RFP
119	E23	ATGTGCGT	Sample2	RFP
120	E24	AAGTCTCG	Sample2	RFP
121	F1	CTAGCAAC	Sample2	RFP
122	F2	TTCCTACC	Sample2	RFP
123	F3	TCCTAGCT	Sample2	RFP
124	F4	GGTTCTGA	Sample2	RFP
125	F5	ACGTACTG	Sample2	RFP
126	F6	GTGAACTC	Sample2	RFP
127	F7	GGCGATTT	Sample2	RFP
128	F8	AATCGGCA	Sample2	RFP
129	F9	GCGTATAG	Sample2	RFP
130	F10	CCGATTCT	Sample2	RFP
131	F11	CTATAGGC	Sample2	RFP
132	F12	CTTGTGCA	Sample2	RFP
133	F13	CAGTGACA	Sample2	RFP
134	F14	ACGCTCTT	Sample2	RFP
135	F15	ATAGGAGC	Sample2	RFP
136	F16	GTTCTGCT	Sample2	RFP
137	F17	TAGACGCT	Sample2	RFP
138	F18	CGTATCAG	Sample2	RFP
139	F19	TTGTTCCG	Sample2	RFP
140	F20	TAGGTCAC	Sample2	RFP
141	F21	ATACACGG	Sample2	RFP
142	F22	CGAGAATG	Sample2	RFP
143	F23	CGCTATAG	Sample2	RFP
144	F24	GTATCGCT	Sample2	RFP
145	G1	CGGTGTTT	Sample3	YFP
146	G2	CAAGGTGT	Sample3	YFP
147	G3	AGAACCAC	Sample3	YFP
148	G4	AAGCTGCA	Sample3	YFP
149	G5	ACGGATGT	Sample3	YFP
150	G6	AGTGGGAT	Sample3	YFP
151	G7	AGGGACAA	Sample3	YFP
152	G8	GTGTAACC	Sample3	YFP
153	G9	CAAGAGAC	Sample3	YFP
154	G10	GTCCGTAA	Sample3	YFP
155	G11	TGGTTGTC	Sample3	YFP
156	G12	AGGCATCT	Sample3	YFP
157	G13	GTCTACCT	Sample3	YFP
158	G14	GTTCAGTG	Sample3	YFP
159	G15	GCCACAAA	Sample3	YFP
160	G16	GAGAACGA	Sample3	YFP
161	G17	GCTGTAAC	Sample3	YFP
162	G18	TCAGCTTG	Sample3	YFP
163	G19	TTCCCTCA	Sample3	YFP
164	G20	TCGACTCA	Sample3	YFP
165	G21	GTGATGTC	Sample3	YFP
166	G22	ATCGGTTG	Sample3	YFP
167	G23	CCATTTCC	Sample3	YFP
168	G24	CTGAAGGA	Sample3	YFP
169	H1	GAGTCTGT	Sample3	YFP
170	H2	TCGCCATT	Sample3	YFP
171	H3	CGGTAATC	Sample3	YFP
172	H4	CCTGACAA	Sample3	YFP
173	H5	AAGACAGC	Sample3	YFP
174	H6	TGCGGTAT	Sample3	YFP
175	H7	TATCTCGC	Sample3	YFP
176	H8	TTCACGTG	Sample3	YFP
177	H9	CCCCTATT	Sample3	YFP
178	H10	TATCCTGC	Sample3	YFP
179	H11	CCTTCGTA	Sample3	YFP
180	H12	CAAAGTGG	Sample3	YFP
181	H13	GTCTCACA	Sample3	YFP
182	H14	CAGATACC	Sample3	YFP
183	H15	CCTACACA	Sample3	YFP
184	H16	AGCAGAAC	Sample3	YFP
185	H17	TTTGAGGG	Sample3	YFP
186	H18	AAACAGGC	Sample3	YFP
187	H19	TGATCCTC	Sample3	YFP
188	H20	GAGAAGAG	Sample3	YFP
189	H21	CGTAATCG	Sample3	YFP
190	H22	CGAATGCA	Sample3	YFP
191	H23	TGAAAGCG	Sample3	YFP
192	H24	CGTAGAAG	Sample3	YFP
193	I1	CCAGAAAG	Sample3	RFP
194	I2	CTTACGAC	Sample3	RFP
195	I3	CCGCATTT	Sample3	RFP
196	I4	ACGATCCT	Sample3	RFP
197	I5	AGGATGGA	Sample3	RFP
198	I6	TCGGTTGA	Sample3	RFP
199	I7	TCTGTGAG	Sample3	RFP
200	I8	ACCACGAT	Sample3	RFP
201	I9	GGCTCTAT	Sample3	RFP
202	I10	TACTGCAC	Sample3	RFP
203	I11	CATGTCAC	Sample3	RFP
204	I12	AAGGAGCA	Sample3	RFP
205	I13	AACCGCTT	Sample3	RFP
206	I14	CAACCATG	Sample3	RFP
207	I15	AGAACAGG	Sample3	RFP
208	I16	TAAGCCGT	Sample3	RFP
209	I17	GATGCTCT	Sample3	RFP
210	I18	CTAGTTCC	Sample3	RFP
211	I19	GATCACCT	Sample3	RFP
212	I20	GATCGAAG	Sample3	RFP
213	I21	GCTTCTTC	Sample3	RFP
214	I22	TGGTGAGT	Sample3	RFP
215	I23	CACTATCC	Sample3	RFP
216	I24	GTAATCCG	Sample3	RFP
217	J1	CAGATAGC	Sample3	RFP
218	J2	CCGTCTAA	Sample3	RFP
219	J3	TACCTGTC	Sample3	RFP
220	J4	TATTCGGG	Sample3	RFP
221	J5	GTTGGTGA	Sample3	RFP
222	J6	TAGCTACC	Sample3	RFP
223	J7	GACTTGAG	Sample3	RFP
224	J8	TTCAGCGT	Sample3	RFP
225	J9	ACAGAAGC	Sample3	RFP
226	J10	ACGCGTAA	Sample3	RFP
227	J11	CATAGCTC	Sample3	RFP
228	J12	ACCCATCT	Sample3	RFP
229	J13	GCAATCGA	Sample3	RFP
230	J14	TCCAATCG	Sample3	RFP
231	J15	TTCTCGGA	Sample3	RFP
232	J16	TATGACCC	Sample3	RFP
233	J17	TTCAGACC	Sample3	RFP
234	J18	GAGAGAGA	Sample3	RFP
235	J19	ATGCTCTG	Sample3	RFP
236	J20	TGACCAAG	Sample3	RFP
237	J21	GAGCAAAC	Sample3	RFP
238	J22	GTCGATCT	Sample3	RFP
239	J23	CTCTTTGC	Sample3	RFP
240	J24	AAGGTCAG	Sample3	RFP
241	K1	ATGCCTCA	Sample3	YFP
242	K2	TCCGAACA	Sample3	YFP
243	K3	CTGCGAAA	Sample3	YFP
244	K4	TGGGTTTC	Sample3	YFP
245	K5	CAGTCCAT	Sample3	YFP
246	K6	CGACTTAC	Sample3	YFP
247	K7	TCGGAATC	Sample3	YFP
248	K8	CAGCTTTG	Sample3	YFP
249	K9	TGGTAGCT	Sample3	YFP
250	K10	TTATCCGG	Sample3	YFP
251	K11	GCATCAGT	Sample3	YFP
252	K12	CAATACGC	Sample3	YFP
253	K13	TAGGGGAA	Sample3	YFP
254	K14	GCTTTGGA	Sample3	YFP
255	K15	TCAGCACT	Sample3	YFP
256	K16	TGCGTGAT	Sample3	YFP
257	K17	GTAGTGAG	Sample3	YFP
258	K18	GTGGTGTA	Sample3	YFP
259	K19	TCATGAGG	Sample3	YFP
260	K20	TCCAGCTA	Sample3	YFP
261	K21	GGATGATG	Sample3	YFP
262	K22	AGCACTCT	Sample3	YFP
263	K23	AAGCGAGT	Sample3	YFP
264	K24	TGATCTCC	Sample3	YFP
265	L1	ACAGAGCT	Sample3	YFP
266	L2	ATAGCTGC	Sample3	YFP
267	L3	TGATTCGC	Sample3	YFP
268	L4	ATCGTGCA	Sample3	YFP
269	L5	AGTCAGGA	Sample3	YFP
270	L6	TTTTCGCC	Sample3	YFP
271	L7	AGGAGACT	Sample3	YFP
272	L8	GTTCCGAT	Sample3	YFP
273	L9	TCGCGATA	Sample3	YFP
274	L10	GGACGAAT	Sample3	YFP
275	L11	TCGACAAG	Sample3	YFP
276	L12	GAACAGCA	Sample3	YFP
277	L13	GTCCAAAG	Sample3	YFP
278	L14	CTGCTTCT	Sample3	YFP
279	L15	ACCCTACA	Sample3	YFP
280	L16	TCGTCCTT	Sample3	YFP
281	L17	GCTAATGG	Sample3	YFP
282	L18	GGAGTACA	Sample3	YFP
283	L19	CGGTACTT	Sample3	YFP
284	L20	AACACGCA	Sample3	YFP
285	L21	GCAAGAAG	Sample3	YFP
286	L22	CATGCACA	Sample3	YFP
287	L23	GTTCTTGC	Sample3	YFP
288	L24	AGCGAACT	Sample3	YFP
289	M1	GTGTTCAG	Sample3	RFP
290	M2	TCTCGTCT	Sample3	RFP
291	M3	TACGGTGA	Sample3	RFP
292	M4	GATGTACC	Sample3	RFP
293	M5	TACCACGA	Sample3	RFP
294	M6	TCTGGTTC	Sample3	RFP
295	M7	CCTCTCAA	Sample3	RFP
296	M8	GTATGCAC	Sample3	RFP
297	M9	GGAGCTAA	Sample3	RFP
298	M10	ACCCCATT	Sample3	RFP
299	M11	AGTTCTCG	Sample3	RFP
300	M12	ACCAAGGA	Sample3	RFP
301	M13	GTGCGTAT	Sample3	RFP
302	M14	AGTACGTG	Sample3	RFP
303	M15	AGAGGTGA	Sample3	RFP
304	M16	GGGAAGAT	Sample3	RFP
305	M17	CCAACGTT	Sample3	RFP
306	M18	GGGGATTT	Sample3	RFP
307	M19	GGCAACAA	Sample3	RFP
308	M20	CAGTCAGA	Sample3	RFP
309	M21	CGAAAGCT	Sample3	RFP
310	M22	AATGGTGG	Sample3	RFP
311	M23	TGGCACAA	Sample3	RFP
312	M24	ATGGGCTT	Sample3	RFP
313	N1	TGATCGGT	Sample1	RFP
314	N2	CTGATCAC	Sample1	RFP
315	N3	CTCGTACT	Sample1	RFP
316	N4	CTACCGTA	Sample1	RFP
317	N5	TTGTCCAC	Sample1	RFP
318	N6	ATTGGACC	Sample1	RFP
319	N7	TGAAAGGC	Sample1	RFP
320	N8	ACATGTGC	Sample1	RFP
321	N9	CGATCCTA	Sample1	RFP
322	N10	ATGGCACT	Sample1	RFP
323	N11	TAGAGGGT	Sample1	RFP
324	N12	GTATCGTC	Sample1	RFP
325	N13	CACCATGT	Sample1	RFP
326	N14	TAGGAACG	Sample1	RFP
327	N15	TGATGCCA	Sample1	RFP
328	N16	GAGTTGGT	Sample1	RFP
329	N17	TGAGAGAG	Sample1	RFP
330	N18	CCTGTAGA	Sample1	RFP
331	N19	GGTGTTAG	Sample1	RFP
332	N20	GTCTTACC	Sample1	RFP
333	N21	AGACAACC	Sample3	RFP
334	N22	TGGCTTCA	Sample3	RFP
335	N23	AGCTTCAC	Sample3	RFP
336	N24	CAGTGTCA	Sample3	RFP
337	O1	GTTATGCC	Sample1	YFP
338	O2	CGAACTGT	Sample1	YFP
339	O3	GATCCTGA	Sample1	YFP
340	O4	CCAGATGA	Sample1	YFP
341	O5	AACCTGCT	Sample1	YFP
342	O6	TATGGAGC	Sample1	YFP
343	O7	CACTCACT	Sample1	YFP
344	O8	GGGTAAGA	Sample1	YFP
345	O9	CAAACGAG	Sample1	YFP
346	O10	AAAGGCTG	Sample1	YFP
347	O11	ACAAGGCA	Sample1	YFP
348	O12	AGTTTCGG	Sample1	YFP
349	O13	ACCAGTTC	Sample1	YFP
350	O14	AATAGGGC	Sample1	YFP
351	O15	AACCCAAC	Sample1	YFP
352	O16	CGCATAAC	Sample1	YFP
353	O17	GTGCTAGT	Sample1	YFP
354	O18	GGTGACTA	Sample1	YFP
355	O19	GGTTAGTG	Sample1	YFP
356	O20	CGAAGCAA	Sample1	YFP
357	O21	CCGAGATT	Sample1	YFP
358	O22	CTCTGCTA	Sample1	YFP
359	O23	TAGTTGCG	Empty	Empty
360	O24	AGGCTAAC	Empty	Empty
361	P1	ACAAACCG	Sample1	YFP
362	P2	ATCGACGA	Sample1	YFP
363	P3	CTCATGTC	Sample1	YFP
364	P4	CCCTAGTA	Sample1	YFP
365	P5	CCTTTGAC	Sample1	YFP
366	P6	TGTGGCTT	Sample1	YFP
367	P7	GCGATATC	Sample1	YFP
368	P8	ACGAACAC	Sample1	YFP
369	P9	TTGATGGC	Sample1	YFP
370	P10	AACATGGG	Sample1	YFP
371	P11	CTTAGCCT	Sample1	YFP
372	P12	AAAGCGGA	Sample1	YFP
373	P13	CAATGGTC	Sample1	YFP
374	P14	AACCGGAA	Sample1	YFP
375	P15	AACTCTGG	Sample1	YFP
376	P16	TTAGGCAG	Sample1	YFP
377	P17	CGTCGTTT	Sample1	YFP
378	P18	CCTGCTAT	Sample1	YFP
379	P19	CAGAGAAG	Sample1	YFP
380	P20	GATTGTCC	Sample1	YFP
381	P21	CACCTCTA	Sample1	YFP
382	P22	AGTTGGAC	Sample1	YFP
383	P23	AGTGCAGA	Empty	Empty
384	P24	CTCTGTCT	Empty	Empty
