# Supplementary material for: Red2Flpe-SCON: a versatile, multicolor strategy for generating mosaic conditional knockout mice
Source: Nat Commun. 2024 Jun 11;15:4963. doi: 10.1038/s41467-024-49382-y (PMC11166929; doi:10.1038/s41467-024-49382-y)
Supplement: Supplementary file 7 — Source Data [file 41467_2024_49382_MOESM7_ESM.zip]

Archive with 4 entries (4 files):
- Source Data Figure 3.xlsx
- Source Data Figure 5.xlsx
- Source Data Supplementary Figure 2.xlsx
- Source Data Supplementary Figure 6.xlsx
