# Supplementary material for: Red2Flpe-SCON: a versatile, multicolor strategy for generating mosaic conditional knockout mice
Source: Nat Commun. 2024 Jun 11;15:4963. doi: 10.1038/s41467-024-49382-y (PMC11166929; doi:10.1038/s41467-024-49382-y)
Supplement: Supplementary file 7 — Source Data [file 41467_2024_49382_MOESM7_ESM.zip › Source Data Figure 3.xlsx]

## Sheet: GFP value of mCherry+cells
SCONFRT-F3	SCONFRT-F3 + Flp	SCONFRT-WT	SCONFRT-WT + Flp
17229.5	1305.92	7145.6	2325.84
12236.4	1320	16686.6	859.76
21994.7	1311.2	43985	1292.72
22801.7	761.2	46405.9	5241.28
33666.2	440	8125.04	286.88
4145.68	1159.84	34601.6	25720.6
11183.9	5793.92	42575.3	6079.92
17195.2	3106.4	33433.8	2640
38466.6	1920.16	38232.5	1181.84
14173.3	566.72	21083.9	843.92
12667.6	10230.9	11245.5	590.48
25107.3	469.04	45298	755.04
41014.2	5367.12	15619.1	704.88
12971.2	1026.08	2956.8	499.84
10191.3	418	14658.2	259.6
54977.1	758.56	15346.3	1141.36
8638.96	504.24	16398.8	2024.88
22758.6	2313.52	47353.7	1322.64
19826.4	7866.32	39351	571.12
18082.2	638.88	12295.4	4080.56
12386.9	978.56	9923.76	388.96
12722.2	3909.84	24478.1	556.16
20659.8	1196.8	43421	776.16
23648.2	909.04	87540.6	2455.2
11439.1	2402.4	30020.3	2247.52
36677.5	6111.6	14068.6	4292.64
28402.9	381.04	26337.5	219.12
13776.4	1401.84	19300.2	1474
25285.9	9961.6	18390.2	735.68
5497.36	239.36	15490.6	486.64
24209.7	1341.12	65769.4	870.32
15296.2	1348.16	13862.6	925.76
9886.8	583.44	33625.7	151.36
21254.6	689.92	17001.6	701.36
29524	2181.52	6731.12	3944.16
7341.84	584.32	872.96	464.64
21987.7	158.4	9300.72	20547.1
12519.8	2024	264.88	1901.68
14502.4	519.2	19213	755.04
8162	478.72	6741.68	609.84
16406.7	6831.44	21702.6	1101.76
14120.5	714.56	22146.1	729.52
9071.04	624.8	15217.8	1299.76
21046.1	1427.36	6732	785.84
6442.48	3836.8	10736	785.84
19560.6	896.72	34120.2	629.2
6053.52	639.76	23076.2	843.92
30958.4	1458.16	14513.8	937.2
17233	570.24	19459.4	757.68
40729	550.88	43599.6	1956.24
24518.6	1224.08	5632.88	590.48
11227.9	476.96	29206.3	38462.2
4746.72	8142.64	10809	6867.52
49408.5	789.36	37341	532.4
14152.2	2085.6	11810.5	1942.16
8492.88	711.92	7339.2	1135.2
23474	1282.16	30940.8	1456.4
36150.4	1547.92	18521.4	587.84
1363.12	169.84	27076.7	1039.28
7267.92	5853.76	71842.3	717.2
23610.4	1942.16	22697.8	507.76
14419.7	745.36	8649.52	1373.68
19165.5	604.56	17072	518.32
7593.52	532.4	19074	489.28
5774.56	15798.6	38808.9	1222.32
9011.2	22521.8	8439.2	1207.36
11514.8	475.2	10091	4121.92
33389	473.44	14219	2630.32
11647.7	8179.6	20086.9	8080.16
22442.6	1048.96	27115.4	3990.8
8775.36	1703.68	12996.7	1646.48
12929.8	3802.48	7321.6	1914.88
6934.4	1520.64	16565.1	3633.52
21186.9	1394.8	13350.5	4925.36
12166.9	983.84	25102	2241.36
1195.04	682	34454.6	492.8
21145.5	381.04	46724.5	1411.52
30161.1	468.16	25198.8	916.08
4770.48	655.6	18731.7	8932.88
326.48	841.28	24395.4	2224.64
39049.1	1656.16	9954.56	1540
17695.9	1178.32	19148.8	674.96
17105.4	762.08	36049.2	567.6
16679.5	5003.68	21462.3	939.84
12533.8	2769.36	24395.4	2982.32
5864.32	295.68	19073.1	1840.08
16028.3	732.16	51875.1	1126.4
8637.2	562.32	21654.2	640.64
9760.08	15825	45427.4	1681.68
9313.92	2960.32	5266.8	1049.84
19528.1	12509.2	105112	851.84
7773.04	1580.48	20060.5	590.48
10527.4	862.4	13488.6	1857.68
3781.36	1257.52	47331.7	366.96
28151.2	1364	21439.4	897.6
9287.52	1146.64	6039.44	543.84
21858.3	502.48	2555.52	1582.24
11533.3	4187.92	23715.1	1239.92
5117.2	1751.2	15644.6	306.24
18329.5	752.4	8861.6	2046
17571.8	1544.4	61997.8	667.04
8127.68	997.04	18762.5	221.76
18387.6	8292.24	23248.7	1535.6
6670.4	458.48	24769.4	1826
13222	3965.28	38705.9	2085.6
7443.92	2338.16	9927.28	1233.76
5844.08	1324.4	24328.5	1435.28
34173	1698.4	23801.4	933.68
17048.2	2389.2	16966.4	1704.56
5093.44	1312.96	64423.9	766.48
8374.08	380.16	14622.1	17027.1
13692.8	3885.2	32677	2125.2
31622.8	762.08	9360.56	1014.64
16539.6	173.36	26704.5	2027.52
7928.8	1202.08	12669.4	1152.8
16864.3	742.72	42731.9	2275.68
5700.64	5302.88	19708.5	1695.76
11581.7	3781.36	1044.56	3398.56
7128.88	241.12	24116.4	409.2
45423	1393.92	22996.2	7604.96
11984.7	15695.7	17307	165.44
11228.8	3423.2	27526.4	3082.64
23657	249.92	10576.7	1029.6
21745.7	5803.6	49068.8	835.12
13427	1464.32	11408.3	11246.4
18927.9	26964.1	56556.7	4069.12
9813.76	2157.76	16332.8	2071.52
6724.08	1432.64	7718.48	2161.28
21482.6	904.64	3320.24	366.96
613.36	456.72	78862.1	615.12
14858.8	282.48	60378.6	9015.6
18594.4	396.88	34267.2	266.64
19358.2	814	14323.8	1679.92
21633.9	2814.24	21679.7	724.24
19536.9	573.76	41113.6	640.64
14858.8	7691.2	11518.3	1375.44
16431.4	3919.52	21500.2	147.84
15059.4	324.72	23753.8	1565.52
7659.52	3798.08	22667	280.72
26531.1	572	18663	346.72
18466.8	889.68	7968.4	1974.72
10860.1	1652.64	54328.6	663.52
13829.2	2135.76	8595.84	1367.52
15166.8	1302.4	20761.8	333.52
17870.2	2519.44	57031.9	6793.6
27392.6	4123.68	35820.4	2236.08
13929.5	8294	25386.2	1375.44
9903.52	628.32	47505	1971.2
19191	5059.12	59340.2	1259.28
3231.36	446.16	24174.5	1191.52
6226	592.24	35141	54316.2
6845.52	1222.32	9544.48	467.28
24087.4	429.44	39001.6	1048.96
6557.76	880.88	10000.3	855.36
21201.8	1360.48	15176.5	1531.2
13004.6	531.52	79475.4	3076.48
7788.88	5046.8	26141.3	1041.04
7848.72	1277.76	32603.1	1702.8
14122.2	481.36	30816.7	126.72
10215	2599.52	19664.5	2425.28
24290.6	3706.56	21751.8	537.68
47592.2	2358.4	28571.8	643.28
9328.88	820.16	59038.3	411.84
7358.56	700.48	27727	758.56
7662.16	1229.36	12059.5	429.44
9402.8	14829.8	19719	2236.96
26471.3	523.6	23750.3	312.4
12903.4	872.96	21412.2	497.2
10029.4	1838.32	13375.1	760.32
14780.5	6646.64	13166.6	3400.32
11911.7	1315.6	32736.9	3244.56
12360.5	396.88	17320.2	794.64
15527.6	11367.8	31066.6	859.76
19257	392.48	9645.68	271.92
12180.1	27076.7	7161.44	1291.84
37588.3	396	7830.24	1401.84
15871.7	7352.4	27991.9	3949.44
14049.2	577.28	54421	708.4
14743.5	2415.6	40003.9	775.28
17813.8	3894	21244.1	759.44
7243.28	588.72	19622.2	1285.68
21207.1	344.08	14363.4	577.28
14263.9	8665.36	14056.2	1036.64
35415.6	1195.92	15529.4	719.84
10705.2	427.68	19583.5	1189.76
24169.2	518.32	32672.6	3178.56
13571.4	1511.84	15559.3	23207.4
11028.2	485.76	11969.8	1034
23668.5	905.52	55917	841.28
25485.7	24407.7	18510.8	1713.36
18227.4	2124.32	9284.88	458.48
33023.8	633.6	11225.3	3731.2
19942.6	995.28	3904.56	680.24
10895.3	541.2	5044.16	664.4
12189.8	932.8	9134.4	734.8
20944	509.52	7188.72	4018.08
7086.64	1467.84	21365.5	5633.76
19552.7	1134.32	25961.8	1165.12
9073.68	37707.1	18543.4	929.28
5008.96	772.64	36682.8	1801.36
51811.8	551.76	11563.2	1481.92
652.08	752.4	19405.8	2002.88
20541	12706.3	36247.2	557.92
28776	1304.16	11407.4	264
6109.84	1877.04	18854	748
14915.1	577.28	14093.2	179.52
7831.12	20346.5	12668.5	1452
19262.3	1740.64	54753.6	892.32
6885.12	609.84	43526.6	872.96
3953.84	2178.88	2362.8	491.04
16755.2	181.28	23195	850.96
14868.5	1105.28	21973.6	578.16
5563.36	910.8	8740.16	271.92
33315.9	2752.64	15665.8	1672
24934.8	808.72	9966	47032.5
22322.1	646.8	21506.3	815.76
11632.7	3098.48	9606.96	565.84
16738.5	723.36	34675.5	1078
27303.8	3742.64	16962	836.88
4204.64	733.04	19571.2	2170.08
13533.5	2077.68	9647.44	1427.36
13239.6	1177.44	7220.4	81.84
13567.8	982.96	68448.2	337.92
32714.9	1620.08	24809	657.36
8749.84	1122	75277.8	506
9698.48	399.52	9540.96	1184.48
6012.16	1041.92	32994.7	1229.36
20303.4	22475.2	30681.2	358.16
18137.7	1674.64	12151.9	1059.52
17436.3	722.48	12279.5	2192.96
17008.6	258.72	37090.2	1068.32
17105.4	4768.72	28845.5	685.52
12687	573.76	69111.7	254.32
35158.6	952.16	32380.5	2124.32
10385.8	3145.12	63513.1	1610.4
15824.2	5879.28	45967.7	492.8
9597.28	4682.48	23243.4	3446.96
6964.32	919.6	950.4	1209.12
18282.9	965.36	24073.3	390.72
36009.6	632.72	20853.4	309.76
10692	2167.44	11167.2	1129.92
11550.9	1561.12	10272.2	565.84
12201.2	31711.7	60738.5	11015
12423.8	5705.92	1882.32	544.72
13734.2	983.84	28337.8	743.6
27939.1	16451.6	13367.2	886.16
12627.1	80.08	51346.2	616.88
20353.5	499.84	7304	1243.44
3543.76	7353.28	27948.8	484
15189.7	227.92	26114	1063.92
11801.7	540.32	17008.6	497.2
13768.5	974.16	30932.9	1534.72
10726.3	5023.92	27280.9	954.8
17782.2	498.96	26843.5	403.92
17690.6	1206.48	10041.7	519.2
19277.3	1344.64	94710	1716.88
11979.4	798.16	44392.5	848.32
18461.5	671.44	3568.4	1203.84
8077.52	6522.56	13353.1	353.76
14053.6	3058.88	5489.44	662.64
23104.4	954.8	37921.8	1318.24
31761.8	963.6	12463.4	4788.96
16016.9	884.4	8527.2	1327.04
4682.48	1187.12	29677.1	253.44
7610.24	1816.32	36958.2	2436.72
7664.8	12615.7	26612.1	1371.92
35905.8	3756.72	9515.44	1041.92
13546.7	743.6	35536.2	850.96
48272.4	862.4	16317.8	607.2
8498.16	601.92	45157.2	757.68
11418	7082.24	80744.4	357.28
17637.8	515.68	56577.8	1740.64
12706.3	2306.48	9670.32	226.16
12531.2	4697.44	9386.08	28615
12886.7	6068.48	18940.2	1051.6
1928.96	457.6	20024.4	1593.68
4270.64	11470.8	12602.5	487.52
15745.8	1352.56	5922.4	338.8
7860.16	419.76	10016.2	31382.6
15157.1	528.88	12108.8	1034
7078.72	2173.6	7231.84	412.72
8686.48	2165.68	17857.8	1681.68
8424.24	1632.4	5598.56	1559.36
14892.2	1404.48	26670.2	5725.28
16145.4	1634.16	560.56	1092.08
16881.9	626.56	17721.4	2080.32
6994.24	2995.52	25371.3	2266.88
9492.56	2336.4	41580	592.24
20608.7	1260.16	46472.8	3652
14595.7	693.44	2856.48	439.12
17145	738.32	7133.28	11438.2
17071.1	2052.16	25095	2578.4
10237	987.36	25871.1	675.84
6610.56	2546.72	8961.92	479.6
4474.8	1889.36	38656.6	2437.6
6468.88	1957.12	18901.5	726
9552.4	1266.32	22143.4	5018.64
15025.1	1650	36102	1331.44
19020.3	473.44	29401.7	538.56
4692.16	701.36	14124	2461.36
10146.4	5098.72	44850.1	1371.04
5624.96	2030.16	15411.4	388.96
19512.2	1606	12264.6	1778.48
7230.96	785.84	6201.36	313.28
18450.1	445.28	8537.76	680.24
17916.8	3225.2	7241.52	13810.7
7867.2	1131.68	17995.1	461.12
17945.8	1818.96	32751.8	583.44
15698.3	506.88	7283.76	772.64
7036.48	1063.92	15279.4	1311.2
8550.96	8447.12	2554.64	1179.2
6636.08	2697.2	17608.8	2354
18964.9	1233.76	20101	976.8
31216.2	2161.28	2544.08	2281.84
12478.4	513.04	44131.1	15561.9
13139.3	718.08	16904.8	852.72
7936.72	1782	17988.1	774.4
23255.8	533.28	45852.4	2610.96
11796.4	669.68	12882.3	578.16
14988.2	1675.52	16875.8	1581.36
13471	15766.1	38807.1	447.04
15046.2	2287.12	7900.64	1795.2
7384.96	218.24	5354.8	1778.48
33073.9	955.68	14094.1	508.64
12760.9	1147.52	12956.2	411.84
21556.5	1554.08	99173.4	429.44
20209.2	961.84	41179.6	885.28
6658.96	13104.1	6717.92	2161.28
19939	661.76	7531.92	10383.1
10461.4	1044.56	13333.8	1025.2
8777.12	287.76	21997.4	349.36
7069.92	594.88	16353.9	411.84
19464.7	5127.76	53035.8	3731.2
10649.8	979.44	20739.8	660.88
939.84	840.4	11321.2	3695.12
22644.2	12459	18550.4	682.88
21267.8	1199.44	24665.5	3234.88
19619.6	700.48	14263.9	4522.32
9522.48	374.88	12893.8	1063.04
47682.8	423.28	33969.8	256.08
16349.5	651.2	33036.1	1221.44
20915	751.52	7390.24	1116.72
14979.4	726.88	21549.4	792.88
1207.36	178.64	12653.5	964.48
17437.2	1506.56	25319.4	908.16
20446.8	1452	54480.8	2243.12
32962.2	1758.24	34217	748.88
15663.1	1362.24	12640.3	340.56
13797.5	5929.44	55459.4	395.12
11865	1466.96	22595.8	11384.6
12836.6	775.28	28521.7	447.04
10729.8	761.2	44937.2	1609.52
34098.2	2790.48	18773.9	601.04
4731.76	1604.24	18018.9	930.16
12723	6927.36	6909.76	731.28
9834	661.76	31164.3	1481.04
16537.8	5396.16	24039	553.52
18176.4	1138.72	6984.56	870.32
30284.3	5300.24	41267.6	1936
9989.76	907.28	13262.5	825.44
9647.44	923.12	60297.6	434.72
17842.9	2699.84	35603	1072.72
25962.6	18361.2	32620.7	1777.6
16729.7	3810.4	5855.52	873.84
13211.4	13207	26453.7	1785.52
23343.8	2423.52	14310.6	692.56
9019.12	423.28	44980.3	1058.64
16128.6	2509.76	6053.52	1770.56
21289.8	616.88	21035.5	3344.88
11723.4	29557.4	48921	1092.96
11337.9	555.28	28480.3	1260.16
15480.1	5150.64	10702.6	997.92
14533.2	5394.4	13686.6	836
39296.4	2135.76	14527	1287.44
14201.4	1624.48	10132.3	1545.28
12427.4	1507.44	22074.8	11482.2
12208.2	3052.72	12149.3	13215.8
15263.6	12683.4	20348.2	1935.12
4777.52	3561.36	1347.28	28228.6
14425	2691.92	35819.5	1085.04
12117.6	1290.08	47835	185.68
8468.24	1944.8	18539	6235.68
12518	1954.48	17836.7	601.92
14533.2	949.52	18000.4	1840.96
16649.6	646.8	24958.6	12809.3
13713.9	919.6	45434.4	2051.28
14600.1	656.48	21373.4	328.24
5551.92	1537.36	23525	875.6
14178.6	611.6	23898.2	363.44
8932	653.84	46814.2	2341.68
20397.5	868.56	28358.9	1156.32
32681.4	1364	12841.8	1340.24
29541.6	245.52	8599.36	923.12
23365.8	1069.2	20600.8	1282.16
11618.6	2263.36	13538.8	855.36
11407.4	380.16	24185.9	1261.04
19071.4	2300.32	11930.2	1048.08
27101.4	561.44	16853.8	1334.08
31335	1143.12	50334.2	714.56
20648.3	389.84	9312.16	355.52
23546.2	1990.56	9804.08	1519.76
10208.9	336.16	7037.36	271.04
11607.2	167.2	12395.7	893.2
14371.3	1990.56	17682.7	12185.4
11297.4	504.24	9841.92	508.64
31131.8	6018.32	18908.6	684.64
12899.9	193.6	51546	2586.32
24523.8	1598.08	43533.6	976.8
7128	2110.24	22801.7	599.28
9218	23032.2	6417.84	2277.44
18615.5	2178.88	40074.3	527.12
11380.2	5093.44	12568.2	2985.84
15031.3	3924.8	16295	11995.3
13554.6	1819.84	16543.1	1714.24
14762.9	527.12	27390.9	459.36
10694.6	331.76	55003.5	296.56
6079.92	724.24	20037.6	1148.4
19252.6	1040.16	39671.3	950.4
14641.4	1160.72	9540.08	630.08
15255.7	1167.76	8173.44	448.8
14172.4	1767.92	28537.5	11040.5
9545.36	1385.12	32419.2	953.92
1941.28	770	56845.4	2427.04
9724.88	14591.3	43916.4	851.84
17274.4	1640.32	57437.6	4820.64
16324	4318.16	13013.4	3253.36
13487.8	308	1069.2	28362.4
25483	837.76	61546.3	5102.24
3630.88	1507.44	15517.9	247.28
26476.6	1205.6	38901.3	1422.08
9256.72	8886.24	30507	1188
25571	857.12	17640.5	1634.16
16968.2	3014	17909.8	344.08
12760	431.2	47691.6	1560.24
2170.96	535.04	36140.7	912.56
10624.2	379.28	13552	14866.7
10061.9	470.8	25108.2	2061.84
11314.2	1142.24	32728.1	302.72
5791.28	546.48	82038.9	777.92
18265.3	756.8	17843.8	626.56
41184	231.44	2630.32	721.6
1649.12	1706.32	21833.7	1276.88
9174	972.4	13743.8	11223.5
46418.2	161.92	7425.44	2420
7690.32	12460.8	12920.2	894.08
16844.1	3520	29646.3	2830.96
5306.4	1014.64	12225.8	1110.56
9101.84	2331.12	37304.1	414.48
8384.64	579.04	17176.7	793.76
24209.7	1874.4	18866.3	7514.32
7553.92	1295.36	3627.36	1784.64
9511.92	781.44	6378.24	346.72
10405.1	267.52	25347.5	2466.64
18235.4	3076.48	28235.7	6709.12
19015.9	1588.4	15443.1	355.52
12772.3	584.32	15319	668.8
8433.92	2044.24	37760.8	1008.48
21384.9	718.08	15635	1198.56
11880.9	12550.6	24999	1102.64
14582.5	1138.72	26814.5	1108.8
5265.04	577.28	14684.6	396
23147.5	1214.4	45086.8	779.68
21329.4	271.04	10578.5	3490.96
18430.7	771.76	22548.2	375.76
29345.4	2804.56	10599.6	52846.6
15055.9	341.44	17691.5	1409.76
23533	504.24	13128.7	1327.04
10479.9	1629.76	13178	2896.96
14459.3	674.96	19475.3	4848.8
5009.84	259.6	57592.5	9775.92
4981.68	1368.4	26649.9	438.24
16213.1	688.16	8317.76	1664.08
14451.4	594	40564.5	711.04
13533.5	315.04	9339.44	347.6
11509.5	586.96	6431.92	862.4
11532.4	843.92	28254.2	379.28
14199.7	403.92	2937.44	556.16
12635	10679.7	10839.8	1994.08
10656.8	5058.24	34710.7	260.48
29297.8	762.08	24201.8	5065.28
15670.2	25521.8	16766.6	151.36
5225.44	1602.48	32898.8	629.2
44774.4	1850.64	6284.08	317.68
12717.8	1083.28	21784.4	494.56
27111	466.4	19609	181.28
19707.6	376.64	20372	1074.48
33630.1	498.96	18399	6036.8
23002.3	751.52	30184.9	1961.52
14012.2	2447.28	14551.7	2040.72
18185.2	676.72	3873.76	1290.96
13480.7	601.04	37854.1	1852.4
13977.9	2645.28	945.12	641.52
15866.4	955.68	38501.8	2131.36
9137.04	16840.6	20830.5	1141.36
799.92	1815.44	17317.5	756.8
17417.8	6840.24	40850.5	2294.16
15990.5	5375.92	5322.24	2278.32
11424.2	348.48	35626.8	1980
17306.1	726	26295.3	1409.76
22211.2	1141.36	10921.7	280.72
19633.7	1788.16	115623	3186.48
21146.4	605.44	13159.5	1393.04
7443.92	1581.36	15732.6	944.24
10731.6	1972.96	25901.9	2035.44
18586.5	1111.44	13638.2	1598.96
8048.48	3547.28	15811	479.6
7915.6	8022.96	1888.48	822.8
14458.4	807.84	884.4	1074.48
25530.6	281.6	10202.7	709.28
10263.4	834.24	8455.04	894.96
8236.8	454.08	13209.7	1941.28
16450.7	516.56	12086.8	1906.96
19639	18736.1	42652.7	1923.68
9308.64	862.4	14087	763.84
20604.3	273.68	16453.4	23833.9
15119.3	580.8	13203.5	711.92
14798.1	29990.4	36734.7	4759.04
6230.4	1460.8	10541.5	762.08
38354.8	610.72	61849.9	1025.2
14741.8	401.28	32948.1	1972.08
13494.8	1536.48	32580.2	1342
12182.7	1287.44	38239.5	1452.88
10713.1	1815.44	12379.8	755.92
18414	1340.24	25457.5	1761.76
17187.3	2610.96	32641	749.76
3429.36	159.28	26359.5	948.64
14589.5	2234.32	27597.7	635.36
8341.52	16723.5	57247.5	2777.28
15703.6	23154.6	12791.7	784.08
27137.4	613.36	21611	1104.4
13318.8	256.96	6919.44	820.16
18530.2	2215.84	20178.4	726.88
6567.44	1192.4	1436.16	1185.36
8637.2	626.56	38143.6	1409.76
302.72	799.92	12283.9	2575.76
8398.72	675.84	8147.92	2373.36
12429.1	1408	12161.6	2886.4
13476.3	486.64	28312.2	1056.88
11870.3	2141.92	14697.8	1173.92
11703.1	499.84	20083.4	520.96
7203.68	758.56	27930.3	1730.08
12606	706.64	65631.3	1004.08
7428.96	1785.52	17320.2	6812.08
24904	1585.76	73222.2	859.76
10263.4	846.56	37736.2	1309.44
30301	6761.04	47007	1935.12
12000.6	1024.32	27891.6	740.08
16200.8	608.96	10281	16246.6
9848.08	454.08	19199	1539.12
7651.6	998.8	1820.72	16418.2
22151.4	6252.4	61307.8	1419.44
20982.7	21074.2	9808.48	357.28
17914.2	271.04	11184.8	2978.8
5223.68	2208.8	4620	515.68
5706.8	153.12	43325	1024.32
23856.8	2742.96	19911.8	732.16
6842.88	1100.88	18742.2	4373.6
12370.2	2058.32	5875.76	11647.7
13109.4	542.08	14301.8	1960.64
14847.4	1107.04	10311.8	829.84
10269.6	773.52	8569.44	982.96
22543.8	474.32	29083.1	518.32
8080.16	535.04	32681.4	391.6
7603.2	20881.5	12291	12716
16943.5	1676.4	21338.2	2377.76
16014.2	563.2	9411.6	1177.44
12553.2	229.68	21485.2	371.36
15329.6	315.92	5957.6	825.44
15065.6	1291.84	38009	388.96
18641.9	1425.6	8291.36	190.96
16764.9	2064.48	27397	325.6
38862.6	552.64	16444.6	3502.4
16632	937.2	11549.1	745.36
16775.4	32335.6	37865.5	1054.24
29729.9	1895.52	27807.1	877.36
19927.6	1319.12	22451.4	2285.36
14800.7	16147.1	928.4	288.64
1228.48	1308.56	8696.16	2356.64
34460.8	921.36	16301.1	4678.96
27588.9	595.76	14155.7	533.28
9040.24	5148.88	24941.8	799.92
16873.1	1108.8	6737.28	367.84
10345.3	649.44	1591.04	6419.6
12744.2	616.88	633.6	15577.8
24787.8	1366.64	20842.8	275.44
14987.3	2175.36	8355.6	350.24
22788.5	4474.8	51513.4	813.12
13831.8	1345.52	11405.7	398.64
13267.8	222.64	17018.3	16252.7
6228.64	9511.92	12838.3	721.6
17548.1	552.64	30389.9	1875.28
23207.4	1444.96	15341.9	708.4
3776.08	14887.8	29757.2	291.28
22858.9	738.32	11048.4	13859.1
18311	553.52	18198.4	1119.36
6356.24	1046.32	50183.8	6283.2
7788	571.12	19827.3	1635.92
47914.2	3221.68	7022.4	739.2
5827.36	1818.08	26378.9	2244
12395.7	566.72	8606.4	4972
11840.4	1002.32	45882.3	586.96
8289.6	1407.12	19855.4	746.24
13721.8	1239.04	10285.4	489.28
2915.44	904.64	32025	6051.76
887.92	1785.52	17064.1	3902.8
8115.36	335.28	11066.9	646.8
16069.7	2497.44	19777.1	727.76
13412.1	683.76	44279	441.76
12391.3	489.28	16547.5	2483.36
20778.6	206.8	24833.6	1606
12567.3	821.04	28742.6	174.24
10970.1	710.16	15171.2	306.24
11176.9	469.04	9877.12	1027.84
25098.5	1385.12	24883.8	4069.12
51645.4	1477.52	46677	1026.08
7977.2	2158.64	32226.5	2076.8
14440.8	7546	11194.5	1657.92
28033.3	520.08	32514.2	550
9834	9023.52	9106.24	9288.4
1371.92	1035.76	15970.2	473.44
20993.3	18779.2	16742	3513.84
22632.7	260.48	16894.2	480.48
10097.1	3596.56	33104.7	470.8
11446.2	746.24	21633	532.4
12452.9	372.24	34641.2	491.92
5543.12	2706	6935.28	1116.72
7635.76	1221.44	21347.9	5643.44
31966.9	873.84	10685	1850.64
17395.8	431.2	9812	1183.6
8062.56	1749.44	10377	816.64
11215.6	171.6	19315.1	373.12
33620.4	862.4	5091.68	613.36
18279.4	2348.72	17486.5	1140.48
28859.6	580.8	12208.2	1817.2
13204.4	901.12	8028.24	401.28
4423.76	603.68	2790.48	670.56
12265.4	347.6	52082.8	4194.08
35386.6	13475.4	83416.1	633.6
297.44	877.36	9487.28	894.96
16710.3	2992.88	17073.8	2395.36
39323.7	680.24	8923.2	1283.92
11632.7	438.24	48387.7	1088.56
4924.48	903.76	40750.2	887.04
22583.4	768.24	22415.4	3758.48
14191.8	514.8	36349.3	383.68
16644.3	308.88	1877.92	5502.64
7947.28	437.36	64295.4	611.6
17704.7	2533.52	9963.36	1356.08
11147	724.24	14626.5	1063.92
9004.16	281.6	43243.2	2393.6
14942.4	619.52	19491.1	1498.64
28425.8	1040.16	34113.2	8257.04
20708.2	962.72	68617.1	949.52
20272.6	181.28	12672.9	325.6
18937.6	426.8	45694.9	1283.04
37794.2	850.08	70551.4	1723.92
12858.6	862.4	24508.9	676.72
25158.3	5992.8	17690.6	937.2
8618.72	1424.72	18774.8	243.76
18838.2	1075.36	33437.4	323.84
9506.64	1054.24	19056.4	809.6
10689.4	716.32	10260.8	342.32
14563.1	761.2	13550.2	2390.08
2397.12	601.04	13741.2	3930.96
6497.92	14986.4	65143.8	1003.2
33528	8704.08	27723.5	640.64
10862.7	1046.32	21902.3	1088.56
9348.24	4605.04	20137	1026.08
11149.6	1947.44	777.04	2644.4
17498.8	1246.08	5112.8	635.36
13424.4	23857.7	23919.3	918.72
11909	1593.68	29201	650.32
17077.3	863.28	28640.5	1034.88
15975.5	14658.2	26658.7	355.52
7272.32	163.68	25755.8	1983.52
9528.64	2573.12	34297.1	139.92
24654.1	1004.96	7149.12	29164.1
17561.3	484	37136.9	2021.36
8976.88	616.88	20993.3	1318.24
11012.3	3316.72	11081.8	726
14423.2	774.4	3354.56	428.56
8071.36	1425.6	45499.5	622.16
19748.1	1697.52	26097.3	843.92
29209.8	2889.04	8437.44	448.8
17569.2	1592.8	26951.8	1305.04
16846.7	1279.52	442.64	390.72
10603.1	548.24	32825.8	1519.76
10225.6	1634.16	32107.7	2680.48
18575.9	3919.52	10200.1	24383
21572.3	7796.8	15774	432.96
3123.12	381.04	24486.9	601.04
17704.7	2372.48	29470.3	1141.36
24413	771.76	14453.1	579.04
32090.1	2603.04	7641.04	378.4
15049.8	520.08	7201.04	7062
25720.6	3113.44	13454.3	324.72
14298.2	549.12	32958.6	1397.44
15721.2	506	24665.5	1635.92
14979.4	14190.9	32052.2	1944.8
6584.16	1210	32773.8	2229.04
8669.76	3256.88	5222.8	23096.5
8791.2	569.36	16711.2	841.28
12821.6	823.68	14496.2	362.56
13960.3	621.28	16119.8	798.16
11125.8	371.36	10356.7	5579.2
13607.4	3534.08	44660.9	1904.32
7172.88	456.72	27904.8	2059.2
28503.2	6480.32	21505.4	132
17887.8	1233.76	19856.3	655.6
22184.8	1184.48	18940.2	6322.8
4387.68	815.76	3759.36	2270.4
13277.4	1325.28	14322	4575.12
13203.5	7439.52	19195.4	1101.76
6878.08	1023.44	26119.3	401.28
9891.2	1532.08	6120.4	1888.48
12413.3	1709.84	17668.6	2046.88
7308.4	506	25975	1061.28
13834.5	245.52	6375.6	659.12
20285.8	1408	15533.8	212.96
21847.8	2415.6	8207.76	388.96
9290.16	342.32	12318.2	604.56
9516.32	1245.2	10815.2	624.8
8087.2	43625.1	4414.96	1219.68
712.8	635.36	2471.04	4176.48
32042.6	2163.04	44929.3	605.44
32171	1156.32	6743.44	2826.56
26458.1	1672	16575.7	2572.24
22852.7	566.72	36425.8	12179.2
9205.68	1269.84	27537.8	299.2
6615.84	963.6	38025.7	1633.28
4773.12	366.96	9384.32	833.36
14717.1	1080.64	5338.96	5869.6
20695	506.88	115718	1374.56
13848.6	9067.52	27427	706.64
19449.8	5947.04	23571.7	1711.6
12056	1017.28	12423.8	1036.64
37801.3	565.84	12623.6	1211.76
17585.9	916.08	21201	709.28
8259.68	1458.16	17404.6	1008.48
22487.5	8320.4	27097.8	804.32
16562.5	1408.88	39395	597.52
11334.4	14229.6	17176.7	18919.1
15239	2214.08	17357.1	2445.52
10458.8	1560.24	10831	2355.76
9564.72	4138.64	13754.4	1113.2
18883.9	491.92	30726.1	354.64
18505.5	9266.4	16934.7	205.04
10280.2	1210.88	22616.9	2482.48
9214.48	276.32	27353.9	1133.44
1404.48	369.6	7780.96	2604.8
7510.8	461.12	5731.44	162.8
12649.1	27045	45870.9	550.88
2101.44	1545.28	13418.2	596.64
33235.8	4017.2	37551.4	509.52
26913.9	609.84	16348.6	7414.88
9930.8	580.8	25967.9	622.16
8978.64	1019.04	25295.6	772.64
22216.5	8396.08	20321.8	366.08
5720.88	1403.6	50234.8	850.96
11814.9	648.56	16203.4	268.4
16624.1	1289.2	18209	2064.48
13501	1935.12	11221.8	17563
34776.7	491.04	27512.3	9803.2
19225.4	1260.16	21699.9	7032.08
10812.6	378.4	8642.48	736.56
3881.68	1363.12	3293.84	617.76
19349.4	241.12	24790.5	1173.04
22696.1	416.24	21167.5	620.4
17110.7	389.84	25007.8	1670.24
31874.5	1669.36	27937.4	565.84
8653.04	814	43906.7	1844.48
22583.4	874.72	13865.3	918.72
26850.6	666.16	25898.4	4333.12
11768.2	558.8	24376.9	3510.32
20425.7	2701.6	14882.6	581.68
24229.9	539.44	5184.08	447.92
37582.2	14873.8	85342.4	836
8250.88	786.72	37226.6	844.8
10297.8	458.48	14113.4	1092.08
23739.8	5077.6	26069.1	807.84
5449.84	2860	7321.6	1333.2
15347.2	866.8	30696.2	3616.8
7293.44	1239.04	11235	526.24
12216.2	1336.72	20433.6	876.48
14743.5	8918.8	23499.5	1598.96
2615.36	16048.6	19312.5	1012
11018.5	576.4	16527.3	577.28
7768.64	483.12	16128.6	1657.92
8534.24	553.52	12378.1	935.44
6720.56	1782	6905.36	1350.8
12294.5	423.28	10179.8	76809.9
4517.92	1004.08	11596.6	1401.84
10351.4	12155.4	44381	365.2
13765.8	620.4	32269.6	706.64
14190.9	7550.4	23577.8	616
14105.5	645.92	4334	8180.48
10455.3	942.48	62509.9	545.6
16578.3	1682.56	17975.8	317.68
9930.8	1436.16	17537.5	903.76
11966.2	27236.9	18332.2	5903.04
25131	38636.4	14650.2	470.8
15728.2	1026.08	12624.5	569.36
16581	290.4	33011.4	1367.52
10323.3	352	4219.6	914.32
31270.8	1651.76	6622.88	1225.84
23778.5	490.16	2896.96	792
10255.5	528.88	15723	572.88
43859.2	1124.64	14513.8	450.56
29145.6	1100	10605.8	1427.36
27194.6	254.32	7618.16	1919.28
711.92	962.72	10598.7	518.32
20093.9	1685.2	28223.4	1633.28
14518.2	366.08	43765	902.88
4781.92	1787.28	17824.4	1077.12
25446.1	751.52	41232.4	181.28
16369.8	932.8	13629.4	758.56
12930.7	2874.08	21140.2	737.44
21409.5	299.2	36077.4	621.28
10772.1	5997.2	16137.4	504.24
9743.36	1150.16	29687.7	14703
19717.3	935.44	7141.2	1580.48
8022.08	890.56	10973.6	426.8
8080.16	277.2	41852.8	2278.32
18047.9	2067.12	27870.5	3324.64
23235.5	403.04	44928.4	1609.52
1263.68	1062.16	10410.4	1334.08
9809.36	1405.36	19482.3	2417.36
11930.2	980.32	7469.44	586.08
14481.3	601.92	10538.9	261.36
7442.16	1407.12	26502.1	1000.56
43669.1	832.48	39827.9	1474.88
28948.5	496.32	35764.1	1388.64
30109.2	686.4	78046.3	1888.48
15222.2	7295.2	19556.2	1022.56
11147	870.32	16610	2336.4
19387.3	526.24	24735.9	424.16
20649.2	16530.8	18422.8	3228.72
13010.8	9144.96	20981	454.96
14253.4	1418.56	30091.6	7791.52
13355.8	859.76	19424.2	496.32
10900.6	1679.92	22288.6	7484.4
40363	1439.68	29506.4	176
44645.9	22079.2	16007.2	1826
12122.9	301.84	9344.72	907.28
7593.52	1495.12	20476.7	880.88
11825.4	1262.8	23020.8	293.92
21496.6	9075.44	11934.6	1370.16
9203.04	10737.8	13715.7	6021.84
15174.7	28116.9	8072.24	1264.56
17580.6	577.28	10227.4	770.88
10413	439.12	20905.3	874.72
18695.6	732.16	24830.1	143.44
12123.8	1876.16	11189.2	3395.92
10201.8	377.52	22199.8	640.64
11970.6	401.28	17126.6	1312.96
15347.2	625.68	27515.8	396
7890.08	8351.2	4000.48	937.2
4725.6	1788.16	28919.4	248.16
5030.96	4941.2	13369.8	201.52
21956	17035.9	3318.48	674.96
2939.2	1204.72	14499.8	2297.68
26416.7	828.96	3439.92	1335.84
10144.6	1444.08	15102.6	1981.76
17593.8	792.88	13540.6	1182.72
22874.7	990.88	43321.5	799.04
8890.64	552.64	28500.6	558.8
43890.9	2160.4	51307.5	2989.36
8653.92	1108.8	57383.9	462
18173.8	1289.2	22317.7	883.52
16272.1	1902.56	74891.5	431.2
18243.3	839.52	82297.6	355.52
18969.3	371.36	23009.4	456.72
22075.7	876.48	15484.5	777.04
688.16	422.4	14260.4	722.48
13361.9	2080.32	25143.4	1189.76
19317.8	9928.16	13243.1	2535.28
16860.8	707.52	14824.5	351.12
30338.9	13264.2	13286.2	167.2
11349.4	1144.88	32228.2	800.8
23878.8	3310.56	90341.7	1022.56
12336.7	13443.8	8003.6	433.84
20018.2	3236.64	19249.1	561.44
12958	927.52	30472.6	630.96
10479.9	1094.72	8428.64	1455.52
14023.7	1775.84	2693.68	1240.8
12586.6	3188.24	18782.7	186.56
13232.6	650.32	32916.4	1187.12
6800.64	1283.92	4610.32	771.76
27094.3	1381.6	5100.48	770
10445.6	3348.4	10402.5	657.36
3119.6	947.76	19905.6	1400.08
17526.1	10674.4	24281.8	1327.92
8484.96	1564.64	9611.36	2231.68
22572.9	1640.32	4324.32	25447.8
8549.2	1094.72	9782.08	2135.76
8253.52	1164.24	18996.6	1181.84
5857.28	439.12	28874.6	156.64
501.6	1193.28	13477.2	161.04
8802.64	326.48	78079.8	1173.92
10559.1	1511.84	59695.7	12988.8
12973.8	29633.1	13119.9	833.36
20857.8	2025.76	5570.4	2962.08
12502.2	2559.04	24282.7	1153.68
17703	323.84	5354.8	446.16
6918.56	11733	100660	401.28
22346.7	1437.92	13365.4	585.2
13966.5	573.76	6849.92	1232.88
10208.9	905.52	7432.48	2014.32
7468.56	828.08	32751	984.72
12683.4	558.8	6053.52	934.56
19136.5	1214.4	19803.5	1442.32
24282.7	1813.68	5904.8	484
14044.8	1595.44	29924.4	1447.6
6635.2	394.24	5039.76	806.96
14563.1	9062.24	6467.12	1362.24
16799.2	1428.24	37315.5	2946.24
10479	788.48	1703.68	2874.96
12852.4	1302.4	41194.6	1642.96
11763	608.96	27323.1	1472.24
30948.7	3718.88	10873.3	1026.08
23988.8	454.08	8762.16	1032.24
17744.3	475.2	25172.4	10664.7
4233.68	1690.48	22602.8	746.24
11337	637.12	15774.9	1754.72
13765.8	445.28	8653.04	4508.24
18683.3	1047.2	9842.8	1326.16
10760.6	2492.16	43833.7	1407.12
14513.8	4260.96	17444.2	13809
38126	468.16	11032.6	1932.48
16075	1117.6	21272.2	348.48
15643.8	13393.6	19018.6	24138.4
16670.7	570.24	49339	9702
7985.12	667.92	11420.6	565.84
8434.8	2050.4	9000.64	789.36
15129	119.68	22682	496.32
13440.2	960.96	90562.6	2833.6
15463.4	16032.7	69179.4	3231.36
27281.8	4325.2	6592.96	1333.2
20995.9	2061.84	36895.8	799.04
45371	469.92	18909.4	1437.92
10634.8	726	47390.6	600.16
2786.08	1208.24	20152	1711.6
13538.8	1379.84	4862	671.44
7894.48	533.28	22812.2	831.6
17050	713.68	30476.2	442.64
14005.2	2177.12	35564.3	1100
26538.2	911.68	35639.1	963.6
15723	423.28	32201.8	1588.4
15224.9	19772.7	8631.92	1633.28
13485.1	2330.24	13353.1	1663.2
11485.8	773.52	25730.3	500.72
13077.7	1760	21470.2	9558.56
9882.4	9230.32	229.68	2740.32
13318.8	483.12	6481.2	450.56
21707.8	915.2	30707.6	510.4
12656.2	1044.56	2453.44	14092.3
3272.72	336.16	18500.2	1847.12
19156.7	1983.52	30943.4	1324.4
16636.4	3345.76	13031	1032.24
23286.6	763.84	8374.96	1120.24
12089.4	5637.28	8933.76	20188.1
11717.2	14685.4	26261.8	1232.88
12695.8	3860.56	26202.9	765.6
9677.36	559.68	60955	1777.6
9494.32	530.64	9278.72	1261.04
7033.84	5427.84	14988.2	2038.08
15777.5	2295.04	25373	888.8
12326.2	7436.88	12688.7	1824.24
11409.2	4664	28278.8	684.64
22273.7	16598.6	18951.7	379.28
17369.4	1623.6	13152.5	15735.3
9464.4	748	61683.6	434.72
15076.2	1161.6	30556.2	650.32
16806.2	1294.48	21624.2	3899.28
11992.6	1356.08	24434.1	4375.36
12791.7	880	33227	1581.36
7114.8	1076.24	45055.1	1268.96
11762.1	810.48	27043.3	2271.28
22239.4	203.28	12421.2	878.24
19057.3	762.08	11037	123.2
12625.4	2326.72	21974.5	1061.28
9319.2	1033.12	44640.6	346.72
2684.88	994.4	10010.9	701.36
16213.1	767.36	12832.2	12311.2
8723.44	571.12	11131.1	12195
13388.3	643.28	6856.08	428.56
14175	2726.24	24274.8	1432.64
9093.04	506	16099.6	981.2
4666.64	1197.68	23910.5	814.88
11533.3	1018.16	28104.6	1098.24
12170.4	1585.76	17996	1050.72
16827.4	1348.16	4967.6	3959.12
10468.5	1045.44	24789.6	1238.16
11840.4	9259.36	99154	1021.68
11802.6	1429.12	190.08	1967.68
16106.6	1759.12	16668.1	920.48
13619.8	449.68	4770.48	246.4
13096.2	1706.32	841.28	848.32
33616	17708.2	798.16	1358.72
6675.68	462.88	10699.9	1653.52
25433.8	450.56	12177.4	313.28
37354.2	2219.36	24269.5	594
17257.7	277.2	12291.8	1540
15121	523.6	46441.1	12775
3144.24	1275.12	21067.2	652.08
7084	696.08	21632.2	3198.8
18767.8	713.68	44491.9	1466.08
19996.2	2263.36	7062	5304.64
8384.64	6177.6	55242.9	3437.28
13013.4	1725.68	1892	1723.92
13200	4936.8	63078.4	1523.28
28791	848.32	14660.8	18487.9
13227.3	894.96	269.28	1070.96
12958.9	1202.96	6108.08	22483.1
19358.2	1093.84	43360.2	623.92
14898.4	992.64	8310.72	673.2
9582.32	1152.8	22016.7	1060.4
15590.1	4825.92	11648.6	1701.04
9819.92	920.48	29398.2	440.88
12796.1	4508.24	17211.9	564.08
6650.16	11795.5	39641.4	1320
38509.7	1401.84	79246.6	755.92
15999.3	2135.76	10994.7	4568.08
7919.12	3094.96	13660.2	271.92
12236.4	1580.48	17510.2	646.8
7061.12	5916.24	29863.7	1489.84
9408.08	17131.8	5151.52	1158.96
12302.4	278.96	25868.5	1009.36
20609.6	951.28	34559.4	866.8
6423.12	795.52	13523	350.24
18044.4	466.4	2716.56	2656.72
17021	265.76	8113.6	2466.64
32988.6	155.76	9189.84	1613.04
8970.72	2445.52	32064.6	464.64
6046.48	1226.72	29630.5	343.2
21499.3	30858.1	2034.56	1910.48
6337.76	574.64	36102.9	1422.96
11392.5	18738.7	50805.9	1107.92
12444.1	471.68	24725.4	2734.16
3426.72	12221.4	23471.4	851.84
8712.88	2418.24	34593.7	1025.2
11796.4	1496	18046.2	145.2
13792.2	15835.6	5316.96	848.32
32193	542.08	13029.3	1239.04
8230.64	1919.28	35222.9	536.8
10447.4	5560.72	20002.4	11735.7
1596.32	944.24	9790.88	1905.2
16713.8	2335.52	10882.1	2940.08
10956	480.48	17703.8	1250.48
9948.4	1933.36	16372.4	356.4
35145.4	2243.12	13922.5	1699.28
20422.2	3446.96	24295	1200.32
40080.5	674.96	23136.1	674.08
14160.1	418	27747.3	2783.44
19808.8	12694	31199.5	3468.08
11015.8	484	3883.44	1217.92
20685.3	6069.36	22542.1	1145.76
9891.2	18193.1	6645.76	359.04
9941.36	993.52	48343.7	635.36
13369	3180.32	30686.5	645.92
14051.8	794.64	3145.12	696.08
21045.2	781.44	21632.2	770.88
16094.3	1467.84	9289.28	448.8
9936.08	401.28	24068.9	3990.8
14727.7	2881.12	22276.3	748.88
14598.3	1134.32	20645.7	560.56
1997.6	690.8	31274.3	706.64
8548.32	851.84	22227	1284.8
14707.4	16300.2	8180.48	463.76
15027.8	1119.36	25062.4	364.32
31535.7	2846.8	12009.4	784.08
2657.6	9870.96	41493.8	1064.8
17702.1	1224.08	29539.8	1785.52
12892	509.52	36078.2	808.72
6559.52	15608.6	7953.44	2347.84
10329.4	1167.76	44044.9	15402.6
5672.48	657.36	9749.52	529.76
15100.8	7014.48	8514	1055.12
13154.2	287.76	8957.52	728.64
5584.48	1242.56	71683.9	520.08
9551.52	953.04	21826.6	366.96
12658.8	179.52	17321	15245.1
16917.1	17033.3	15273.3	2108.48
24347.8	832.48	24563.4	2306.48
44438.2	14082.6	14020.2	1400.96
6306.96	391.6	2808.96	240.24
17928.2	609.84	18416.6	751.52
13461.4	13322.3	4630.56	938.08
21076.9	1047.2	9744.24	372.24
7233.6	543.84	60830.9	155.76
24390.1	765.6	14867.6	1122
12607.8	286	18028.6	1616.56
11730.4	846.56	49668.1	4259.2
17519.9	626.56	12204.7	1392.16
18652.5	206.8	89894.6	303.6
15710.6	1468.72	12716	2146.32
25663.4	733.04	14160.1	868.56
15868.2	7055.84	7641.92	1196.8
24501	20526.9	16582.7	682
15993.1	26276.8	73294.3	374
28209.3	8032.64	22207.7	1793.44
15362.2	808.72	18323.4	259.6
7938.48	889.68	18676.2	1245.2
32553	450.56	10940.2	1290.96
21653.3	4673.68	4318.16	800.8
23351.7	6052.64	18821.4	4073.52
16331	589.6	12943.9	1210.88
20240	5422.56	14289.4	930.16
13849.4	1608.64	33714.6	761.2
18769.5	1647.36	11381.9	3204.96
10839	18039.1	31058.7	1125.52
13171	957.44	18628.7	407.44
18314.6	927.52	46508.9	704
38211.4	2308.24	35721.8	682
10447.4	360.8	25590.4	388.96
11257	1246.96	9805.84	693.44
33652.1	4165.92	11622.2	12179.2
9473.2	27970.8	26723	602.8
5922.4	713.68	10648	9522.48
9511.04	1724.8	20724	1000.56
6353.6	482.24	29858.4	452.32
8282.56	2870.56	57272.2	1709.84
21321.5	395.12	45265.4	4378.88
14075.6	16495.6	42897.4	859.76
16173.5	4242.48	5910.96	1034.88
50496.2	6107.2	16558.1	603.68
2475.44	2028.4	42262.9	1316.48
15893.7	4498.56	4341.92	474.32
12627.1	486.64	8352.96	946.88
1254.88	33830.7	18672.7	7387.6
18412.2	5206.08	3866.72	1672
18800.3	373.12	14371.3	1908.72
20282.2	2803.68	8924.08	1702.8
2332.88	30177	44703.1	715.44
9911.44	512.16	28882.5	1961.52
19270.2	585.2	43769.4	1177.44
18598.8	723.36	48534.6	255.2
7225.68	340.56	14037.8	2823.92
13929.5	458.48	14773.4	809.6
11137.3	681.12	39424	495.44
19301	2222	23344.6	1268.08
21992.1	1034	10145.5	945.12
40781.8	1080.64	10973.6	2112.88
15223.1	1200.32	23778.5	1116.72
11538.6	10952.5	3423.2	402.16
16591.5	329.12	15729.1	2988.48
26043.6	2634.72	26475.7	575.52
12052.5	857.12	17615.8	1318.24
25778.7	765.6	21981.5	869.44
7445.68	832.48	11757.7	3834.16
26829.4	1188	8141.76	1330.56
10767.7	11367.8	91734.7	2962.96
11687.3	775.28	5457.76	487.52
15889.3	377.52	22837.8	859.76
14693.4	447.92	33809.6	1281.28
16599.4	8444.48	15798.6	1437.92
6277.04	3756.72	53567.4	955.68
14839.4	1002.32	23516.2	399.52
17031.5	818.4	17510.2	2266
8462.96	2936.56	27183.2	923.12
8501.68	1458.16	19977.8	938.96
23320	14520.9	8270.24	788.48
13865.3	810.48	24192.1	860.64
13217.6	299.2	33528.9	1264.56
38694.5	844.8	683.76	744.48
10702.6	3589.52	34622.7	873.84
20389.6	2302.96	12742.4	821.92
8389.92	481.36	5280.88	826.32
7452.72	1188.88	33283.4	3594.8
4480.08	2251.04	55840.4	959.2
14003.4	1061.28	38596.8	3691.6
16672.5	845.68	13974.4	2098.8
13376	1006.72	43346.2	452.32
9056.96	9932.56	20055.2	1427.36
18721.1	455.84	7568.88	1056.88
16898.6	1296.24	18660.4	1136.96
24554.6	1008.48	7605.84	1770.56
10633	12507.4	43132.3	1904.32
14312.3	607.2	11789.4	637.12
10351.4	2540.56	14985.5	161.04
7925.28	421.52	415.36	497.2
14384.5	2972.64	51869	195.36
25976.7	1280.4	31157.3	931.92
8389.04	382.8	8811.44	737.44
11932.8	1343.76	52920.6	3066.8
13674.3	769.12	17135.4	9861.28
11570.2	2699.84	11766.5	320.32
15964.1	2470.16	38688.3	345.84
2377.76	1591.92	7784.48	771.76
12055.1	808.72	638	720.72
15620.9	423.28	22103.8	1239.04
4394.72	891.44	44370.5	638
12199.4	1544.4	17987.2	1121.12
7868.08	1624.48	21910.2	464.64
11670.6	1110.56	22406.6	586.08
13026.6	595.76	2337.28	1966.8
13011.7	282.48	9761.84	2662.88
15858.5	835.12	79325.8	553.52
8830.8	863.28	13089.1	1147.52
1301.52	6798.88	24566.1	1572.56
10501.9	708.4	3703.92	858.88
7400.8	612.48	26072.6	1798.72
25571.9	806.08	37003.1	1931.6
17115.1	859.76	17133.6	700.48
10727.2	1917.52	16161.2	746.24
20178.4	522.72	25742.6	403.04
11974.2	570.24	28602.6	350.24
5776.32	1402.72	22820.2	1395.68
11496.3	702.24	6353.6	276.32
12227.6	1255.76	35746.5	2886.4
5785.12	100.32	8593.2	1122.88
29869.8	594.88	36949.4	2283.6
22199.8	550.88	15254.8	2819.52
773.52	458.48	24118.2	1494.24
9058.72	955.68	39866.6	5137.44
7705.28	828.08	17006	745.36
4861.12	696.96	12353.4	3034.24
21409.5	15427.3	14374.8	964.48
16789.5	1370.16	18750.2	924
264	6736.4	25720.6	1655.28
8758.64	5355.68	16326.6	1694.88
28295.5	9202.16	18321.6	532.4
3828	596.64	58420.6	2346.96
23819.8	1151.04	18778.3	124.08
3750.56	1553.2	12303.3	799.04
20246.2	5532.56	8339.76	366.96
27028.3	877.36	6451.28	3035.12
7967.52	707.52	25777.8	471.68
7999.2	765.6	20807.6	1710.72
3224.32	339.68	6086.96	2471.92
23582.2	532.4	556.16	1123.76
45286.6	526.24	20303.4	1177.44
12871.8	556.16	8571.2	2199.12
9888.56	11814	40931.4	1968.56
16313.4	1471.36	16793	975.04
10179	556.16	383.68	418.88
18199.3	22605.4	20563.8	611.6
5369.76	4062.08	53279.6	1933.36
6599.12	1933.36	16120.7	1989.68
6899.2	4822.4	8236.8	658.24
21221.2	181.28	12232.9	1769.68
19110.1	727.76	13581.9	1541.76
11311.5	1092.08	24845.9	1204.72
25432	421.52	36524.4	11271
28593.8	1162.48	16248.3	7011.84
20875.4	2555.52	8970.72	1012
18851.4	427.68	32098.9	356.4
7201.04	5024.8	55387.2	1254
13790.5	3048.32	11666.2	1576.08
12149.3	925.76	5456	842.16
4016.32	799.92	40663	946
13141	680.24	37044.5	6986.32
10561.8	1571.68	29039.1	976.8
19966.3	775.28	66484.9	5712.96
13153.4	1056	13139.3	1107.04
11682	3007.84	51159.7	418.88
9085.12	12535.6	21495.8	351.12
9438.88	371.36	9878.88	810.48
12738.9	3700.4	10640.1	681.12
9539.2	389.84	23556.7	1100
6815.6	2168.32	10521.3	667.04
9348.24	479.6	63396.1	648.56
10667.4	437.36	64636.9	1665.84
23395.7	368.72	50197	732.16
11143.4	440	48617.4	630.08
20451.2	367.84	13795.8	7239.76
570.24	573.76	58486.6	8079.28
21936.6	443.52	19012.4	53792.6
9630.72	18981.6	30427.8	850.08
17245.4	450.56	36597.4	1129.04
24113.8	4898.96	7056.72	763.84
5749.04	264	10995.6	7468.56
18584.7	856.24	23276	699.6
19647.8	1015.52	38962.9	1105.28
16588	1503.04	24086.5	2519.44
17349.2	8211.28	27112.8	9187.2
13792.2	1221.44	72097.5	521.84
16106.6	631.84	32925.2	1704.56
13691.9	1361.36	20540.1	1589.28
9243.52	1790.8	13890.8	1202.08
12701	1207.36	21688.5	540.32
26154.5	1422.08	23511	375.76
18755.4	1085.04	13245.8	462.88
6809.44	1386	13079.4	967.12
313.28	2539.68	36398.6	1295.36
8678.56	607.2	42544.5	793.76
1047.2	4744.08	68855.6	610.72
31357	426.8	1012.88	1863.84
2591.6	835.12	19186.6	1598.96
3481.28	4122.8	1349.92	538.56
8659.2	6483.84	10448.2	2690.16
9276.96	2728	13171	539.44
7840.8	2024.88	26234.6	2141.92
7223.04	2699.84	26881.4	619.52
12144	1224.96	10882.1	1554.08
13029.3	608.08	15702.7	13920.7
12090.3	693.44	11026.4	4678.96
30810.6	3156.56	29179.9	375.76
17423.1	1503.04	44162.8	549.12
14879.9	8876.56	14911.6	950.4
2023.12	1499.52	22719	424.16
10197.4	13724.5	11259.6	1069.2
24360.2	1705.44	12860.3	3577.2
17056.2	1613.92	31981	938.08
27173.5	446.16	28908	1276
25323.8	23490.7	15151.8	525.36
11334.4	403.92	17096.6	1280.4
10956	2654.96	41894.2	3851.76
16494.7	2711.28	24930.4	841.28
23237.3	1663.2	51795	570.24
4512.64	692.56	9633.36	531.52
11154	983.84	20839.3	1641.2
14673.1	1008.48	53362.3	706.64
16207	8634.56	45824.2	1056
24459.6	842.16	47552.6	3903.68
8885.36	5626.72	690.8	317.68
25728.6	997.92	20698.5	79.2
18107.8	8052	11312.4	385.44
4715.04	460.24	17413.4	474.32
32348.8	2620.64	7178.16	520.08
45070.1	1837.44	32424.5	2141.92
23899	4398.24	12127.3	549.12
21313.6	3153.04	59026	2487.76
11841.3	742.72	13075.9	1149.28
17033.3	599.28	17635.2	13752.6
25045.7	331.76	36081.8	835.12
27368	243.76	38117.2	909.04
15434.3	505.12	8173.44	5662.8
12451.1	1115.84	28365	901.12
33750.6	1134.32	5000.16	750.64
3231.36	2767.6	30893.3	1724.8
10478.2	13603.9	622.16	3826.24
35825.7	256.96	12243.4	354.64
16720	674.96	12364.9	366.96
12094.7	956.56	7169.36	843.04
11150.5	343.2	31177.5	3275.36
9154.64	571.12	11169	541.2
13545	1826.88	3786.64	903.76
11433.8	662.64	3256.88	747.12
17904.5	692.56	96360	195.36
5209.6	1154.56	20784.7	9297.2
17398.5	1356.96	48672.8	978.56
10619.8	814.88	27642.6	776.16
11511.3	406.56	30363.5	1475.76
18392	2642.64	14255.1	1083.28
15480.1	988.24	7411.36	1011.12
21198.3	539.44	16864.3	1061.28
12544.4	862.4	33092.4	15509.1
15061.2	1011.12	36872	734.8
14403	10990.3	34098.2	1374.56
7024.16	5489.44	2413.84	1719.52
15217	813.12	6907.12	688.16
17256.8	10026.7	15924.5	1119.36
6245.36	1113.2	5339.84	518.32
29915.6	1436.16	19086.3	392.48
24626.8	7520.48	7795.92	9489.92
3801.6	540.32	15855	1446.72
9240	2892.56	7640.16	748.88
1264.56	1394.8	15615.6	2647.04
11049.3	764.72	2731.52	1157.2
9071.92	1442.32	26142.2	2320.56
11109.1	2177.12	48096.4	535.04
15300.6	983.84	5888.96	600.16
20873.6	491.92	34880.6	4194.08
14385.4	264	20906.2	1397.44
6757.52	190.08	14815.7	584.32
11274.6	413.6	40194.9	3065.04
5291.44	1205.6	5516.72	1967.68
8651.28	772.64	348.48	21574.1
14315.8	615.12	35523.8	5443.68
9845.44	818.4	5549.28	1879.68
13105.8	4158	45007.6	2555.52
18725.5	1032.24	23533.8	396.88
14932.7	711.92	4502.08	3402.08
25010.5	2196.48	19905.6	1015.52
17156.5	303.6	22251.7	1140.48
8973.36	356.4	12093	1615.68
24680.5	590.48	23675.5	4327.84
15839.1	814	9567.36	3422.32
19903.8	973.28	2591.6	391.6
16300.2	306.24	11561.4	5658.4
10740.4	20438	13979.7	408.32
7067.28	4309.36	7287.28	866.8
15129	697.84	18738.7	557.92
31357.9	4110.48	29760.7	315.04
18948.2	1224.96	25607.1	6652.8
19827.3	682	26575.1	1293.6
7056.72	1070.08	6816.48	817.52
8401.36	846.56	16577.4	819.28
4891.92	2996.4	18271.4	11343.2
15821.5	136.4	27918.9	495.44
8386.4	768.24	26732.6	758.56
8632.8	568.48	28723.2	320.32
14454.9	226.16	28727.6	1080.64
26283.8	904.64	39261.2	1569.92
7817.92	15414.1	6668.64	631.84
16754.3	521.84	4034.8	1334.08
17734.6	979.44	31079	14581.6
30047.6	5040.64	27199.9	1585.76
13007.3	687.28	19132.1	393.36
24750	1251.36	53132.6	1488.08
26631.4	525.36	9388.72	838.64
41074.9	865.04	16874.9	1701.92
11348.5	1817.2	15621.8	682
11235	11679.4	41030.9	5274.72
7295.2	1053.36	21680.6	1152.8
36445.2	1254	8497.28	2731.52
30469.1	447.04	22592.2	2123.44
10231.8	2910.16	43710.5	5805.36
26622.6	1273.36	11856.2	387.2
15928.9	1362.24	14042.2	564.08
5994.56	917.84	16736.7	2220.24
6176.72	593.12	9203.92	2551.12
10293.4	3203.2	36841.2	1569.92
6609.68	679.36	36500.6	19909.1
13495.7	590.48	18097.2	517.44
14963.5	943.36	19356.5	1069.2
14029	986.48	46524.7	810.48
15423.8	287.76	28065	958.32
7798.56	660	11932.8	2463.12
6921.2	5201.68	28121.3	1708.96
5495.6	2449.04	11555.3	1074.48
16625	7903.28	11948.6	660.88
11214.7	595.76	68678.7	564.96
22715.4	645.04	11575.5	2878.48
20083.4	1020.8	1560.24	582.56
14008.7	857.12	17050	1719.52
20875.4	2363.68	10967.4	668.8
9143.2	4180	27332.8	4306.72
12726.6	4115.76	33843	21395.4
11693.4	758.56	28065.8	1048.96
19450.6	4168.56	12048.1	637.12
23665	1502.16	12630.6	579.04
5584.48	1195.92	22979.4	512.16
11670.6	546.48	7646.32	4941.2
10732.5	880	22533.3	516.56
16563.4	316.8	16079.4	9074.56
22072.2	3016.64	9343.84	977.68
21703.4	1221.44	38184.1	1911.36
18616.4	1092.96	15943.8	2317.92
6096.64	622.16	24393.6	609.84
17273.5	913.44	22762.1	66605.4
26436.1	1157.2	16744.6	401.28
7814.4	6607.04	6952.88	1468.72
10369.9	750.64	11830.7	560.56
13550.2	306.24	15042.7	431.2
12679	417.12	17475	440.88
6127.44	1032.24	53878	619.52
12671.1	8061.68	40390.2	807.84
25992.6	594	37026.9	856.24
10716.6	1145.76	12884.1	2185.92
9480.24	1178.32	553.52	827.2
9936.08	1399.2	15080.6	625.68
14008.7	9726.64	24573.1	247.28
16866.1	1616.56	146.96	2474.56
41028.2	1456.4	19213	585.2
17291.1	630.96	8950.48	1587.52
12443.2	5501.76	24381.3	1202.08
8664.48	493.68	3834.16	874.72
17251.5	910.8	8029.12	9156.4
5762.24	3082.64	7558.32	1197.68
7229.2	1194.16	15979.9	4165.92
7322.48	587.84	25820.1	572
21548.6	1876.16	32183.4	1916.64
4811.84	311.52	26113.1	846.56
44880	814.88	54141.1	1948.32
13021.4	850.96	34594.6	664.4
4213.44	646.8	25449.6	951.28
2558.16	402.16	28111.6	1094.72
15799.5	2200.88	6827.04	2163.04
12451.1	1333.2	24492.2	3759.36
13823.9	1700.16	18308.4	116.16
16316.1	6226.88	15885.8	682
7149.12	1724.8	23596.3	616.88
18001.3	789.36	14283.3	660.88
34256.6	715.44	30097.8	975.04
29149.1	2532.64	1207.36	1994.08
18267	397.76	27001.9	2869.68
11869.4	2489.52	21044.3	1107.92
5798.32	403.92	31028.8	397.76
7361.2	3775.2	33510.4	6128.32
21108.6	950.4	19923.2	901.12
22432.1	7539.84	19254.4	520.96
9991.52	579.92	46639.1	986.48
13456.1	502.48	57469.3	338.8
8942.56	809.6	35053.9	16609.1
5814.16	857.12	63685.6	3974.08
16122.5	670.56	32312.7	2863.52
24506.2	849.2	25419.7	24435
9266.4	1253.12	37147.4	894.96
19300.2	1337.6	22415.4	1113.2
8453.28	2017.84	37686	1059.52
11301.8	1335.84	11958.3	1130.8
8856.32	1729.2	26004.9	264
10456.2	426.8	35140.2	2498.32
29457.1	1848	7720.24	313.28
21385.8	2196.48	15791.6	3986.4
14991.7	366.96	54036.4	4171.2
13269.5	358.16	38104	2278.32
11329.1	1272.48	23738	1495.12
11586.1	4587.44	24524.7	337.92
5145.36	3834.16	33053.7	1216.16
18740.5	702.24	6103.68	22547.4
14875.5	2199.12	18698.2	238.48
2999.04	1347.28	29077.8	583.44
13943.6	1002.32	21714.9	7856.64
2552.88	1462.56	31203	1747.68
34329.7	2356.64	12824.2	682.88
14373	15415.8	21487	19630.2
30177	267.52	32105.9	1275.12
6460.08	413.6	27830.9	2825.68
9043.76	1496.88	31668.6	59.84
8114.48	492.8	39936.2	1723.92
20217.1	967.12	24051.3	508.64
9571.76	572.88	10799.4	977.68
15532	491.04	42822.6	39644
4547.84	472.56	18032.1	1635.92
17241	675.84	30723.4	324.72
28893	1183.6	55818.4	34254
20209.2	1178.32	20863	904.64
24992	16100.5	18525.8	11516.6
18825	213.84	14022.8	221.76
12429.1	613.36	13706.9	2723.6
11284.2	7151.76	19848.4	1277.76
11178.6	611.6	29455.4	808.72
17227.8	506	23323.5	9790.88
25312.3	8774.48	5888.08	898.48
11081.8	1783.76	25257.8	814.88
5941.76	644.16	38167.4	7056.72
13202.6	1211.76	70209	2645.28
7650.72	1817.2	8058.16	1356.96
13731.5	1057.76	48004.9	403.92
11737.4	1397.44	54204.5	2053.92
21394.6	6180.24	11106.5	1011.12
11110.9	1109.68	7113.04	582.56
7807.36	717.2	14227	403.92
15213.4	1092.08	9688.8	433.84
24418.2	662.64	18247.7	1201.2
9322.72	729.52	19965.4	1679.04
15044.5	648.56	22622.2	874.72
12093.8	1019.92	19614.3	2394.48
30023.8	2193.84	12839.2	1134.32
17622	9779.44	33452.3	715.44
5981.36	211.2	12384.2	684.64
14449.6	1028.72	57228.2	938.96
10252.9	760.32	10316.2	1424.72
17976.6	831.6	16368	596.64
30098.6	2599.52	51709.7	458.48
14051	254.32	29391.1	6332.48
23494.2	720.72	11605.4	1796.08
17259.4	1532.96	8672.4	1105.28
15572.5	3100.24	41496.4	464.64
21343.5	7236.24	33369.6	3633.52
20608.7	769.12	22029.9	8529.84
7524	15538.2	48297.9	591.36
316.8	2346.08	9231.2	970.64
9562.96	777.04	6521.68	21352.3
11039.6	828.96	24733.3	3028.96
16400.6	10466.7	29544.2	2767.6
12487.2	2274.8	8897.68	2081.2
3424.08	1354.32	27038	1177.44
13121.7	917.84	10730.7	441.76
15661.4	7238.88	6485.6	986.48
9350	419.76	15955.3	682
17847.3	2486	34169.5	802.56
10382.2	2530	45982.6	472.56
18552.2	2382.16	3224.32	355.52
6979.28	2940.96	2604.8	907.28
24168.3	1987.92	13550.2	709.28
10669.1	1061.28	11052.8	532.4
25079.1	535.04	19639	6351.84
21668.2	1025.2	37465.1	11768.2
8400.48	726	21758.9	1699.28
12397.4	1958	32404.2	361.68
12005	4600.64	22178.6	560.56
19028.2	845.68	23425.6	87.12
1839.2	7392.88	13853	681.12
12027	962.72	10280.2	50766.3
51682.4	554.4	8562.4	1370.16
5784.24	833.36	16370.6	1616.56
17153	213.84	4554	950.4
10225.6	794.64	10955.1	528.88
8191.92	503.36	21263.4	283.36
7122.72	750.64	11357.3	1041.92
15812.7	680.24	6988.08	587.84
12320	353.76	4482.72	1214.4
15081.4	408.32	13549.4	1206.48
30713.8	771.76	7902.4	793.76
13706	1216.16	23181.8	1903.44
9480.24	23782.9	5111.04	263.12
20564.7	271.92	39674.8	5859.92
12511	975.92	33770.9	7594.4
12335	1018.16	35982.3	448.8
8341.52	1047.2	53382.6	232.32
7863.68	786.72	9085.12	3667.84
8656.56	2306.48	29391.1	1262.8
640.64	688.16	9408.08	1395.68
9597.28	637.12	13512.4	2645.28
14388	1567.28	38817.7	331.76
9410.72	1593.68	41943.4	1423.84
13832.7	554.4	41074	11511.3
10765.9	902	33961.8	1555.84
20201.3	1488.96	23497.8	570.24
2728	769.12	18776.6	806.96
6432.8	337.04	17862.2	1059.52
16526.4	546.48	6978.4	1325.28
24102.3	1486.32	3692.48	682
7329.52	546.48	20438.9	736.56
3242.8	2114.64	21218.6	2024
9206.56	1702.8	22367	411.84
7058.48	897.6	50643.1	1144
5372.4	599.28	15218.7	157.52
14523.5	936.32	16621.4	1870
21507.2	1330.56	43328.6	3980.24
15748.5	1572.56	14080.9	891.44
13816.9	760.32	11786.7	7457.12
5335.44	274.56	12048.1	706.64
11616	705.76	10173.7	493.68
26650.8	500.72	12086.8	2266.88
7511.68	601.92	38462.2	608.96
13974.4	4684.24	22647.7	806.96
9836.64	2736.8	69432.9	1661.44
572	17952	9335.04	605.44
12987.9	384.56	42651.8	4734.4
14658.2	2356.64	26229.3	344.96
14527	367.84	10900.6	2338.16
23407.1	723.36	25223.4	618.64
6932.64	266.64	39673	831.6
1954.48	15428.2	52968.1	2388.32
3103.76	814	13166.6	513.04
12841.8	4176.48	24432.3	1802.24
14016.6	404.8	9256.72	4281.2
33455	2755.28	17424.9	377.52
8209.52	782.32	28939.7	21541.5
13690.2	1203.84	55542.1	1472.24
10779.1	11089.8	22839.5	1767.04
12981.8	837.76	2836.24	1120.24
7388.48	29760.7	258.72	465.52
12831.3	996.16	1633.28	2266
4502.08	3901.92	17380	487.52
11983.8	484.88	1081.52	23181.8
11058.1	1305.04	11424.2	3634.4
6214.56	5237.76	44036.1	1106.16
21812.6	15994	24948.9	8054.64
13229.9	14670.5	32762.4	663.52
11391.6	1217.92	14470.7	20631.6
38006.3	984.72	8999.76	473.44
7406.96	15172.1	26717.7	328.24
16641.7	2999.04	29716.7	11186.6
16001	550	12305.9	382.8
13110.2	2706	17642.2	1196.8
13466.6	1439.68	23526.8	1142.24
1361.36	17903.6	48691.3	570.24
9713.44	524.48	15669.3	1748.56
12217	748.88	15258.3	345.84
28486.5	2310	12679	381.04
6085.2	878.24	35577.5	3845.6
34212.6	485.76	16001	510.4
3791.04	887.04	42461.8	364.32
15653.4	25865	19553.6	2119.04
14000.8	821.92	29191.4	260.48
8967.2	11144.3	26825	977.68
3513.84	1973.84	18834.6	706.64
10140.2	938.08	7274.96	4945.6
23641.2	244.64	45965	798.16
16746.4	10546.8	5951.44	769.12
19708.5	367.84	29227.4	1211.76
14169.8	1202.08	45332.3	665.28
7922.64	1343.76	31967.8	1742.4
33083.6	444.4	22361.7	1632.4
8758.64	1420.32	14859.7	3495.36
11283.4	15480.1	42981	9632.48
10170.2	452.32	33763.8	628.32
8707.6	11869.4	29239.8	38978.7
25226.1	957.44	67262.8	1459.04
15581.3	9104.48	41121.5	1932.48
20516.3	19816.7	13300.3	762.08
9337.68	2307.36	3654.64	538.56
23732.7	1408.88	10683.2	261.36
27009	17111.6	32799.4	2742.96
5403.2	1616.56	18569.8	2302.96
19521	30090.7	21039	2193.84
16879.3	2849.44	29266.2	4401.76
9533.04	356.4	1235.52	268.4
9408.08	2591.6	20793.5	804.32
12033.1	1232.88	22987.4	1121.12
10765.9	1126.4	29421	2466.64
15055.9	1142.24	10008.2	688.16
20046.4	964.48	53971.3	809.6
8704.96	599.28	26444.9	468.16
26778.4	552.64	11899.4	664.4
12012	2786.08	9020	278.08
14272.7	336.16	17913.3	1916.64
4200.24	692.56	49391.8	1232
19542.2	1081.52	19023.8	1627.12
16075.8	17628.2	1023.44	9332.4
5141.84	1173.92	10650.6	1800.48
16994.6	1427.36	16581	1562.88
13989.4	1800.48	7701.76	2163.92
19210.4	870.32	37102.6	347.6
16179.7	21011.8	586.96	2995.52
10699	836.88	11370.5	1125.52
21911.1	263.12	12291	786.72
35845	1911.36	15507.4	3484.8
13225.5	665.28	47932.7	13169.2
6633.44	427.68	20141.4	1533.84
26150.1	3084.4	41282.6	622.16
7896.24	1174.8	15156.2	649.44
6169.68	3557.84	11009.7	840.4
23144	1569.04	40114.8	821.92
8863.36	1683.44	22640.6	855.36
19213.9	945.12	14433.8	390.72
4300.56	5939.12	35179.8	10197.4
12806.6	14315.8	11556.2	16194.6
6082.56	1532.08	70669.3	1536.48
21449.1	20372	62445.7	4299.68
10592.6	9730.16	14072.1	3456.64
10608.4	1572.56	38759.6	183.04
13823	420.64	50477.7	1640.32
14475.1	1491.6	16758.7	2960.32
13426.2	1672.88	30895.9	370.48
15877.8	4070.88	34532.1	791.12
26179.1	3995.2	23535.6	1028.72
15495	475.2	12283.9	935.44
14897.5	1074.48	9211.84	4547.84
32296.9	712.8	15479.2	988.24
8219.2	1427.36	34806.6	1248.72
13024.9	25475.1	26280.3	637.12
18265.3	825.44	88134.6	1209.12
14346.6	7010.96	65763.3	821.04
15489.8	1388.64	11898.5	2477.2
17083.4	1001.44	15601.5	937.2
9951.04	2037.2	32320.6	2786.08
15408.8	866.8	28334.2	170.72
15752	6513.76	18960.5	674.96
24693.7	691.68	48283.8	4213.44
10617.2	433.84	15792.5	2432.32
16700.6	1257.52	22678.5	632.72
14206.7	811.36	9536.56	1261.04
11030.8	615.12	17052.6	895.84
17571.8	923.12	7975.44	23162.5
5123.36	679.36	16560.7	863.28
24533.5	1811.92	37991.4	850.96
614.24	7069.04	11318.6	293.04
28293.8	2473.68	57464	828.08
12113.2	10882.1	10870.6	1136.08
29788	15832.1	13382.2	7691.2
12482.8	12667.6	22953	497.2
17781.3	706.64	17861.4	911.68
8631.92	4596.24	22667	990
26578.6	675.84	54695.5	5398.8
18920	645.92	4779.28	466.4
8781.52	870.32	35418.2	608.96
9400.16	2030.16	15626.2	11997.9
7885.68	1136.08	27054.7	376.64
10492.2	302.72	33992.6	1070.96
6113.36	645.92	29920.9	786.72
697.84	1371.04	57138.4	1091.2
6457.44	598.4	3293.84	359.04
12984.4	1419.44	55198.9	326.48
6516.4	994.4	11502.5	3786.64
9646.56	1210	28567.4	1473.12
21354.1	765.6	1348.16	2191.2
22072.2	4040.96	24134.9	2845.92
29390.2	1175.68	34153.7	1415.04
10432.4	1204.72	23681.7	893.2
15637.6	1096.48	31100.1	441.76
17419.6	851.84	8031.76	3446.96
10944.6	2121.68	20665.9	853.6
21153.4	1369.28	11315.9	384.56
10400.7	726.88	74836.1	366.96
10279.3	1166.88	1582.24	243.76
2017.84	7766.88	6142.4	298.32
26997.5	1219.68	25895.8	7043.52
11338.8	1047.2	43374.3	822.8
10967.4	292.16	12611.3	894.96
8895.92	560.56	7862.8	949.52
29882.2	336.16	23448.5	705.76
25902.8	14560.5	33212.1	805.2
36039.5	623.92	15401.8	2417.36
9474.08	1063.04	25338.7	2422.64
15850.6	1737.12	12583.1	636.24
42245.3	132	30946.1	928.4
14495.4	1587.52	62245	391.6
12005.8	4992.24	29442.2	1317.36
15886.6	11873	17356.2	1202.96
13574	439.12	3712.72	580.8
35823.9	540.32	16911.8	685.52
23143.1	391.6	44917.8	425.92
12282.2	925.76	24985.8	2740.32
18495	1794.32	29912.1	223.52
589.6	806.96	40959.6	513.92
11740.1	2809.84	36161	23734.5
11101.2	17672.2	8982.16	426.8
33665.3	342.32	8754.24	1191.52
6016.56	2926	14975.8	557.04
12257.5	1841.84	20438.9	634.48
20923.8	624.8	6697.68	861.52
10399.8	16150.6	2020.48	376.64
20244.4	1679.92	36153.9	10238.8
22653.8	7824.96	17031.5	1087.68
13800.2	433.84	14896.6	1015.52
6607.92	924.88	4444	840.4
22948.6	918.72	28277.9	922.24
14675.8	866.8	35448.2	2096.16
14275.4	638.88	17563	1471.36
13860	1170.4	21553	202.4
23709.8	1007.6	3284.16	2130.48
6330.72	1304.16	28378.2	4286.48
9940.48	872.08	36244.6	473.44
20868.3	1039.28	23071	2100.56
18434.2	5148.88	23689.6	1829.52
39138.9	1799.6	24501	1255.76
30545.7	3380.96	11358.2	315.04
14912.5	2866.16	31867.4	3957.36
26764.3	934.56	36924.8	545.6
11166.3	17945.8	44468.2	3163.6
9241.76	643.28	12509.2	528.88
13715.7	473.44	2042.48	4950
15783.7	2447.28	22419.8	2419.12
33975.9	610.72	22847.4	2107.6
13361	1216.16	40875.1	733.92
9888.56	10138.5	8859.84	789.36
14214.6	632.72	20805.8	3878.16
13222.9	2726.24	57761.4	742.72
12787.3	1327.92	7180.8	33927.5
14550.8	646.8	5588	1584
13979.7	1264.56	23352.6	1345.52
13945.4	4292.64	12640.3	2697.2
61934.4	1679.04	11830.7	1600.72
22873	896.72	33206.8	15855
41486.7	357.28	33890.6	1892
12266.3	17963.4	19506.1	9410.72
10716.6	1418.56	12093.8	1152.8
16364.5	4234.56	68794.9	1097.36
18995.7	2514.16	21347	833.36
17187.3	886.16	8775.36	396.88
12093	3797.2	20338.6	574.64
2647.92	447.04	37379.8	308.88
6293.76	1941.28	22478.7	3754.96
15757.3	720.72	33769.1	674.96
28492.6	8757.76	5576.56	19520.2
28676.6	390.72	13983.2	1586.64
29733.4	513.92	57272.2	1724.8
12724.8	352	18274.1	2426.16
10347.9	2477.2	16810.6	1179.2
10117.4	444.4	8015.92	726
17674.8	3186.48	10221.2	711.04
12188.9	496.32	14454	440.88
13825.7	298.32	4601.52	1092.08
14819.2	1368.4	15579.5	504.24
9026.16	1361.36	17273.5	413.6
5837.04	1276.88	20723.1	1478.4
17612.3	6226.88	65038.2	516.56
7523.12	285.12	35667.3	1075.36
24349.6	18553.9	12921.9	324.72
9263.76	12049.8	26878.7	550.88
12341.1	521.84	18023.3	26035.7
997.92	1178.32	14299.1	589.6
22559.7	1502.16	22317.7	2385.68
14829.8	1005.84	6968.72	484
28569.2	16460.4	33058.1	538.56
8818.48	1037.52	13446.4	738.32
23352.6	828.08	2252.8	16132.2
15521.4	662.64	8066.96	1307.68
6169.68	229.68	15743.2	1061.28
17454.8	797.28	18593.5	1295.36
31580.6	24039.8	14051.8	1927.2
13102.3	1386	84785.4	1217.04
34628	1504.8	27353	280.72
13497.4	1239.04	19686.5	1060.4
14051	1619.2	5305.52	985.6
21563.5	1912.24	22632.7	247.28
14943.3	11614.2	32556.5	2162.16
13712.2	1299.76	42165.2	1541.76
10519.5	1075.36	41213.9	1140.48
30700.6	1317.36	17417.8	2149.84
12349	21629.5	23711.6	227.04
11741	762.96	21199.2	2002
4747.6	15692.2	63736.6	1387.76
18017.1	615.12	1651.76	2536.16
16624.1	13173.6	4109.6	7270.56
10614.6	31615.8	7703.52	1230.24
6162.64	470.8	11235	1734.48
8946.96	2101.44	62808.2	147.84
11972.4	858.88	67324.4	785.84
9166.96	2819.52	39854.3	995.28
34285.7	548.24	1130.8	1328.8
13478.1	1972.08	39070.2	1122.88
13090.9	963.6	35620.6	606.32
11794.6	345.84	2416.48	680.24
15341.9	1459.04	23657	566.72
15229.3	3749.68	33070.4	3134.56
11737.4	1826.88	31645.7	1055.12
24630.3	616.88	6890.4	2375.12
8590.56	1409.76	79946.2	1242.56
19384.6	938.96	3151.28	140.8
17367.7	226.16	16588.9	661.76
24757.9	4188.8	24823.9	1037.52
16404.1	384.56	18588.2	4389.44
25567.5	1824.24	19392.6	630.96
18668.3	1114.08	19436.6	196.24
13193	1074.48	25623.8	730.4
18988.6	1165.12	29035.6	4125.44
15942.1	8392.56	6248.88	934.56
12327.9	1452.88	2544.08	924.88
20365.8	551.76	62830.2	1687.84
19263.2	2013.44	16533.4	705.76
22387.2	11591.4	18357.7	747.12
29045.3	1073.6	12744.2	591.36
9213.6	771.76	11610.7	4378.88
38786.9	775.28	3923.92	1664.08
19262.3	2040.72	31431.8	3416.16
6171.44	1128.16	53929	682.88
11873	711.04	44771.8	10646.2
14141.6	7963.12	19338.9	737.44
20115	1072.72	20387.8	822.8
15569.8	17453.9	10704.3	753.28
17003.4	532.4	26135.1	479.6
7882.16	682	33586.1	1109.68
437.36	15964.1	31886.8	13177.1
8228.88	1794.32	21207.1	3600.96
16730.6	513.04	13745.6	13361
15694.8	3441.68	3113.44	6246.24
16769.3	26455.4	10656.8	317.68
7433.36	545.6	21723.7	7410.48
3036.88	18330.4	16710.3	1812.8
7355.04	1107.04	33051.9	1474.88
9270.8	682.88	5088.16	1396.56
12200.3	468.16	6700.32	2827.44
14234.9	6100.16	17116	449.68
25938	4533.76	10171.9	2499.2
13580.2	682.88	21053.1	597.52
17767.2	2332.88	10272.2	483.12
22303.6	11043.1	7377.92	12848.9
20109.8	558.8	15907.8	718.96
12328.8	7633.12	50105.4	10470.2
12737.1	3962.64	10032	2735.92
13772	376.64	1478.4	1110.56
8644.24	1267.2	19839.6	1708.08
9012.96	825.44	5455.12	388.96
7650.72	2069.76	58933.6	2407.68
13059.2	1417.68	7753.68	716.32
10034.6	469.04	21115.6	601.04
18124.5	22889.7	9599.04	2379.52
13075	1194.16	13021.4	296.56
18208.1	601.04	15622.6	1636.8
6502.32	1928.08	12246.1	1228.48
11286.9	1011.12	8827.28	2365.44
17276.2	797.28	45025.2	1094.72
13359.3	997.04	37162.4	1215.28
7428.96	284.24	27826.5	409.2
11532.4	848.32	11341.4	721.6
19367.9	1292.72	37001.4	775.28
10190.4	360.8	17606.2	1385.12
9464.4	2290.64	6203.12	1307.68
12782	1749.44	54474.6	2158.64
5202.56	251.68	81281.2	303.6
12948.3	2505.36	6973.12	1429.12
8879.2	1286.56	6839.36	3971.44
8515.76	831.6	9659.76	331.76
18482.6	1238.16	35684	392.48
21150.8	317.68	31061.4	638.88
12694	1364.88	20097.4	2326.72
14739.1	1113.2	29978.1	321.2
21523	777.92	19403.1	1440.56
20929	425.92	16567.8	1191.52
22565	605.44	7555.68	1518.88
9884.16	422.4	24558.2	8120.64
35011.7	3990.8	29821.4	8824.64
5763.12	3015.76	49627.6	1091.2
20570.9	687.28	22749.8	97.68
19857.2	1695.76	32638.3	7392
9780.32	10178.1	18417.5	2093.52
25919.5	2266	6242.72	4179.12
21466.7	699.6	24347	364.32
13107.6	388.08	15290	645.04
10705.2	424.16	40663.9	3900.16
7514.32	439.12	24114.6	212.08
10232.6	1508.32	16937.4	639.76
16562.5	2477.2	34669.4	988.24
10895.3	6459.2	29951.7	17400.2
11820.2	6043.84	72145	620.4
6043.84	960.08	12088.6	443.52
12193.3	491.04	31042	997.92
11587.8	656.48	11156.6	2170.08
32553	205.04	11881.8	1371.92
8893.28	1401.84	22813.1	1774.08
22542.1	1421.2	34337.6	1386.88
3412.64	1232.88	30281.7	1245.2
6243.6	514.8	13814.2	4051.52
9227.68	602.8	5053.84	1080.64
17233.9	469.04	9546.24	1642.08
5872.24	25476.9	12027	1955.36
6951.12	935.44	4913.04	2474.56
13061	726.88	26224.9	7201.92
12242.6	1849.76	11052.8	418.88
12924.6	1003.2	9799.68	347.6
12560.2	911.68	8923.2	2890.8
[truncated: 2,460 more rows]
