# Supplementary material for: Red2Flpe-SCON: a versatile, multicolor strategy for generating mosaic conditional knockout mice
Source: Nat Commun. 2024 Jun 11;15:4963. doi: 10.1038/s41467-024-49382-y (PMC11166929; doi:10.1038/s41467-024-49382-y)
Supplement: Supplementary file 7 — Source Data [file 41467_2024_49382_MOESM7_ESM.zip › Source Data Figure 5.xlsx]

## Sheet: Figure 5e
Timepoint	Color	Positivity	number of cells
2.4 weeks	YFP	100	11
2.4 weeks	RFP	0	8
3 weeks	YFP	100	28
3 weeks	RFP	0	31
4 weeks	YFP	100	53
4 weeks	RFP	0	28

## Sheet: Figure 5f
Timepoint	Color	Clone number	Area	Cloneperfield
2.4 weeks	YFP	26	160	3.25
2.4 weeks	RFP	27	160	3.375
4 weeks	YFP	69	1400	0.985714
4 weeks	RFP	26	1400	0.371429
9 weeks	YFP	26	480	1.08333
9 weeks	RFP	3	480	0.125

## Sheet: Figure 5g
Basal	Suprabasal	Lumen	Color	Time
5	2		RFP	2.4
5		0	RFP	2.4
3	2		RFP	2.4
3	1		RFP	2.4
2	2		RFP	2.4
2	1		RFP	2.4
1	1	1	RFP	2.4
1	1	1	RFP	2.4
3			RFP	2.4
1	1	1	RFP	2.4
2	1		RFP	2.4
1	2		RFP	2.4
2	1		RFP	2.4
1	2		RFP	2.4
1	1		RFP	2.4
1	1		RFP	2.4
1	1		RFP	2.4
2			RFP	2.4
1	1		RFP	2.4
2			RFP	2.4
1	1		RFP	2.4
1			RFP	2.4
		1	RFP	2.4
	1		RFP	2.4
	1		RFP	2.4
		1	RFP	2.4
	1		YFP	2.4
		1	YFP	2.4
1			YFP	2.4
		1	YFP	2.4
1			YFP	2.4
		1	YFP	2.4
		1	YFP	2.4
1			YFP	2.4
		1	YFP	2.4
1			YFP	2.4
		1	YFP	2.4
1			YFP	2.4
		1	YFP	2.4
1			YFP	2.4
		1	YFP	2.4
1			YFP	2.4
		1	YFP	2.4
1			YFP	2.4
		1	YFP	2.4
		1	YFP	2.4
		1	YFP	2.4
2			YFP	2.4
	2		YFP	2.4
2			YFP	2.4
		2	YFP	2.4
1	1		YFP	2.4
2			YFP	2.4
2			YFP	2.4
2			YFP	2.4
	1	1	YFP	2.4
2			YFP	2.4
2			YFP	2.4
2	1		YFP	2.4
2	1		YFP	2.4
2	1		YFP	2.4
3			YFP	2.4
		3	YFP	2.4
2	1		YFP	2.4
2	1		YFP	2.4
3			YFP	2.4
2		1	YFP	2.4
2	1	1	YFP	2.4
1	1	2	YFP	2.4
4			YFP	2.4
5			YFP	2.4
3	2		YFP	2.4
3	2		YFP	2.4
		5	YFP	2.4
3	2		YFP	2.4
2	4		YFP	2.4
6			YFP	2.4
3	1	2	YFP	2.4
5	1	1	YFP	2.4
4	3		YFP	2.4
3	3	1	YFP	2.4
5	3	1	YFP	2.4
9			YFP	2.4
5	5		YFP	2.4
1	1	3	RFP	4
4	3	1	RFP	4
7	4	4	RFP	4
3	1	2	RFP	4
3		3	RFP	4
3	1	2	RFP	4
3	1	2	RFP	4
3	2	2	RFP	4
3	2	2	RFP	4
2	1		RFP	4
4	3	7	RFP	4
2	1	2	RFP	4
3			RFP	4
1			RFP	4
		3	RFP	4
3	2	6	RFP	4
5		3	RFP	4
2	1	3	RFP	4
	2		RFP	4
1	2	1	RFP	4
2	2	1	RFP	4
2	2		RFP	4
1			RFP	4
2		3	RFP	4
6	5	1	RFP	4
2			RFP	4
3	2		RFP	4
2	2	2	RFP	4
4	1	3	RFP	4
2	3	3	RFP	4
3	3	3	RFP	4
3	2		RFP	4
1			RFP	4
4	1		RFP	4
5	4	4	RFP	4
4	2	4	RFP	4
2	2	3	RFP	4
6	4	2	RFP	4
11	6	12	RFP	4
5	2	3	RFP	4
5	1	6	RFP	4
4	1	4	RFP	4
1	1	1	RFP	4
		2	RFP	4
4		3	RFP	4
1	4		RFP	4
1		1	RFP	4
6	1	7	RFP	4
1	1		RFP	4
4	4	2	RFP	4
2		1	RFP	4
7	1	4	RFP	4
2	2		RFP	4
3	2	2	RFP	4
10	3	4	RFP	4
1	1		RFP	4
4	1	1	RFP	4
4	3	2	RFP	4
2	1	2	RFP	4
3	1	2	RFP	4
4	2	2	RFP	4
3		2	RFP	4
5	1	1	RFP	4
5	2		RFP	4
2	1		RFP	4
2	1		RFP	4
1	1		RFP	4
1	1	1	RFP	4
3	1		RFP	4
10	3	4	RFP	4
3	1		RFP	4
2		1	RFP	4
3		4	RFP	4
1			RFP	4
5			RFP	4
2		2	RFP	4
2	1	2	RFP	4
		1	RFP	4
2	2		RFP	4
8	3	6	RFP	4
4		2	RFP	4
6	3		RFP	4
5	3	5	RFP	4
2		2	RFP	4
1	1	1	RFP	4
3	1	1	RFP	4
4	2	1	RFP	4
7	2	6	RFP	4
3			RFP	4
5	2	3	RFP	4
3	2	2	RFP	4
6	1	1	RFP	4
6	2	5	RFP	4
5	1	1	RFP	4
2		3	RFP	4
1	1	2	RFP	4
1	1	4	RFP	4
2		1	RFP	4
1		2	RFP	4
3	3	3	RFP	4
1	1	2	RFP	4
3	1	2	RFP	4
		1	RFP	4
4	4	1	RFP	4
1		2	RFP	4
1	1	1	RFP	4
8	1	3	RFP	4
8	3	6	RFP	4
5		5	RFP	4
3		2	RFP	4
5	2	1	RFP	4
5	1	6	RFP	4
3	2	3	RFP	4
2		1	RFP	4
3	2	4	RFP	4
4	1	1	RFP	4
2		2	RFP	4
2			RFP	4
		1	RFP	4
4	3	4	RFP	4
2	2	2	RFP	4
3	1	1	RFP	4
2	1		RFP	4
2	2	1	RFP	4
2		1	RFP	4
4	1	2	RFP	4
3		1	RFP	4
1		3	RFP	4
5	3	3	RFP	4
7	4	4	RFP	4
1	1		RFP	4
2			RFP	4
1		1	RFP	4
3	2		RFP	4
1	1		RFP	4
2			RFP	4
1	1		RFP	4
1			RFP	4
1			RFP	4
2			RFP	4
4	2		YFP	4
8	5	5	YFP	4
2	1		YFP	4
6	5	3	YFP	4
4	3	1	YFP	4
6	2	3	YFP	4
		1	YFP	4
6		2	YFP	4
1		1	YFP	4
2	1		YFP	4
2		2	YFP	4
1	1	3	YFP	4
1		1	YFP	4
4	3	1	YFP	4
2	2	1	YFP	4
2	1	2	YFP	4
3	2	3	YFP	4
1	1	1	YFP	4
2		1	YFP	4
1		1	YFP	4
2		1	YFP	4
2	2	1	YFP	4
3	1	2	YFP	4
		1	YFP	4
1	2	1	YFP	4
3	2	1	YFP	4
4		1	YFP	4
1			YFP	4
	1		YFP	4
2	1		YFP	4
4	1	1	YFP	4
1			YFP	4
13	5	2	YFP	4
3			YFP	4
2		1	YFP	4
8	1	4	YFP	4
12	1	7	YFP	4
4	2	3	YFP	4
3			YFP	4
3		1	YFP	4
3	1		YFP	4
2		1	YFP	4
	2		YFP	4
1		1	YFP	4
		2	YFP	4
2			YFP	4
4	3	1	YFP	4
7	3	2	YFP	4
1	1	1	YFP	4
1	1	1	YFP	4
1	1	1	YFP	4
4	2	2	YFP	4
4	3	4	YFP	4
3	1		YFP	4
5	3	2	YFP	4
3			YFP	4
1	2	5	YFP	4
3	2		YFP	4
1	2		YFP	4
3	2	1	YFP	4
5	5	5	YFP	4
1	2		YFP	4
3	1	2	YFP	4
1	3	1	YFP	4
3	1	2	YFP	4
1			YFP	4
4	1	2	YFP	4
		3	YFP	4
	2	2	YFP	4
2			YFP	4
4	1	1	YFP	4
1	2		YFP	4
2	1	2	YFP	4
2			YFP	4
1			YFP	4
2			YFP	4
1			YFP	4
2	1	2	YFP	4
2	1	1	YFP	4
2			YFP	4
1	1	1	YFP	4
7	2	2	YFP	4
2	1		YFP	4
2	1	1	YFP	4
1	1	1	YFP	4
1			YFP	4
1	1		YFP	4
7	4	9	YFP	4
4	1	3	YFP	4
1		2	YFP	4
2		2	YFP	4
3			YFP	4
1		2	YFP	4
		1	YFP	4
1	2	3	YFP	4
1	1	1	YFP	4
2			YFP	4
2	1		YFP	4
4	3	1	YFP	4
	2	3	YFP	4
1	1	3	YFP	4
1	1	1	YFP	4
2	1		YFP	4
4	2	5	YFP	4
3			YFP	4
		2	YFP	4
6	1	5	YFP	4
3	2	3	YFP	4
1			YFP	4
2	2	7	YFP	4
2	1	5	YFP	4
2		3	YFP	4
1	1	2	YFP	4
1	1	3	YFP	4
1	1	2	YFP	4
5	2	4	YFP	4
4	4	3	YFP	4
4	4	3	YFP	4
15	8	11	YFP	4
9	3	2	YFP	4
6	4	3	YFP	4
5	2	3	YFP	4
5	2	4	YFP	4
1		2	YFP	4
2	3	2	YFP	4
6	2	4	YFP	4
3	2	3	YFP	4
2	3	3	YFP	4
4	4	4	YFP	4
8	6	3	YFP	4
13	9	8	YFP	4
2		3	YFP	4
1	1	2	YFP	4
2	1		YFP	4
7	4	3	YFP	4
	1		YFP	4
		1	YFP	4
5			YFP	4
4	3	3	YFP	4
8	2	2	YFP	4
6	3	3	YFP	4
6	2	1	YFP	4
7	6	6	YFP	4
7	3	5	YFP	4
2		2	YFP	4
3	2	4	YFP	4
1			YFP	4
1		1	YFP	4
2		1	YFP	4
1	1		YFP	4
2			YFP	4
2	2	3	YFP	4
4	4	3	YFP	4
2			YFP	4
6	2	4	YFP	4
2		2	YFP	4
3	3	4	YFP	4
2		2	YFP	4
1			YFP	4
3	1	3	YFP	4
3	3	4	YFP	4
8	5	3	RFP	9
2		1	RFP	9
5	1	5	RFP	9
4	2	2	RFP	9
12	8	6	RFP	9
9	9	6	RFP	9
1	3		RFP	9
5	8	11	RFP	9
4	2	5	RFP	9
		3	RFP	9
5	2	2	RFP	9
4	4	3	RFP	9
3	1	3	RFP	9
11	5	5	RFP	9
3			YFP	9
3	1	1	YFP	9
2	1	2	YFP	9
6	1	2	YFP	9
1	1	2	YFP	9
5	1	1	YFP	9
6	1		YFP	9
3			YFP	9
9	7	5	YFP	9
11	6	10	YFP	9
1			YFP	9
1			YFP	9
10	3	7	YFP	9
1		1	YFP	9
6	5	3	YFP	9
7	3	5	YFP	9
8	3	3	YFP	9
1	1		YFP	9
4	3	3	YFP	9
10	3	3	YFP	9
3	1	1	YFP	9
5	3	5	YFP	9
7	4	2	YFP	9
5		1	YFP	9
2		2	YFP	9
8	3	6	YFP	9
9	3	6	YFP	9
0	0	1	YFP	9
1			YFP	9
7	3	5	YFP	9
8	4	9	YFP	9
1	1	3	YFP	9
7	5	3	YFP	9
		2	YFP	9
5	3	5	YFP	9
6	3	3	YFP	9
9	7	5	YFP	9
4			YFP	9
4	1		YFP	9
2	1	1	YFP	9
3			YFP	9
2	1		YFP	9
1	1		YFP	9
