# Supplementary material for: Red2Flpe-SCON: a versatile, multicolor strategy for generating mosaic conditional knockout mice
Source: Nat Commun. 2024 Jun 11;15:4963. doi: 10.1038/s41467-024-49382-y (PMC11166929; doi:10.1038/s41467-024-49382-y)
Supplement: Supplementary file 7 — Source Data [file 41467_2024_49382_MOESM7_ESM.zip › Source Data Supplementary Figure 2.xlsx]

## Sheet: Sheet1
Organ	RFP	RFP_rel	YFP	YFP_rel
Colon	18	0.62069	11	0.37931
Spleen	153	0.409091	221	0.590909
Pancreas	116	0.508772	112	0.491228
Tongue	5	0.555556	4	0.444444
Stomach	114	0.513514	108	0.486486
SeminalGlands	16	0.533333	14	0.466667
sum	422		470
mean	70.3333		78.3333
std.dev	64.4753		85.5165
s.e.m	26.3219		34.912
Norm.Stdv	7.22817		9.58705
