# Supplementary material for: Red2Flpe-SCON: a versatile, multicolor strategy for generating mosaic conditional knockout mice
Source: Nat Commun. 2024 Jun 11;15:4963. doi: 10.1038/s41467-024-49382-y (PMC11166929; doi:10.1038/s41467-024-49382-y)
Supplement: Supplementary file 7 — Source Data [file 41467_2024_49382_MOESM7_ESM.zip › Source Data Supplementary Figure 6.xlsx]

## Sheet: Supple. Fig. 6
Supple. Fig. 6c
	Mki67	Cdc20	Cenpf	Top2a	Mcm3	Krt5	Krt15	Krt14	Wfdc2	Col17a1	Trp63	Krt13	Krt4	Krtdap	Fabp5	Mt4	Dmkn
0	-0.374533	-0.412737	-0.355963	-0.398507	0.260162	0.0414003	0.218814	0.504728	0.768766	0.612818	0.272357	-0.29403	-0.269736	-0.381075	-0.702303	-0.811164	-0.508705
1	-0.256612	-0.46322	-0.355015	-0.354374	-0.26295	0.215163	-0.402934	-0.421664	-0.540035	-0.105614	-0.473196	0.96771	0.348983	0.137305	0.30873	0.654346	0.517677
2	-0.398374	-0.43466	-0.3462	-0.32362	-0.315291	0.343109	0.421146	0.338026	0.59556	0.246311	0.310382	0.0377903	-0.175849	-0.380484	-0.284494	-0.212468	-0.00742494
3	-0.501974	-0.427604	-0.427586	-0.41273	-0.235638	-1.62718	-1.6481	-1.55897	-0.888993	-1.42974	-0.676216	1.46687	1.76478	1.89729	1.5252	1.59392	1.47896
4	-0.597201	-0.348263	-0.44035	-0.361243	-0.177408	0.287968	0.498141	0.660966	-0.295206	0.563209	0.518839	-1.10085	-0.829564	-0.523564	0.221272	-0.412522	-0.318211
5	1.64959	1.12773	1.31653	2.016	1.51429	0.0798905	0.399344	0.343235	0.293452	-0.0233944	0.301319	-0.515484	-0.465757	-0.388023	-0.510769	-0.630566	-0.205691
6	-0.264241	-0.453559	-0.195892	-0.283027	-0.276644	-0.0774449	-0.129047	-0.122378	-0.383099	-0.445294	-0.496406	-0.558249	0.280565	-0.276909	-0.505774	-0.174934	-0.781724
7	1.04687	1.06095	0.714643	-0.151158	-0.262476	0.484204	0.573987	0.556109	0.546839	0.493156	-0.115438	-0.280587	-0.486231	-0.531009	-0.551109	-0.52482	-0.766571
8	1.70795	2.38679	2.0384	1.8198	-0.0174317	0.0360389	0.110435	0.283846	0.359349	0.132305	0.387915	-0.113914	-0.385429	-0.288017	-0.340851	-0.433703	-0.362154
9	-0.575637	-0.421688	-0.492022	-0.423421	-0.330143	0.557139	0.386447	-0.700628	-0.855235	-0.48022	-0.0776705	-0.235016	-0.207113	0.64238	1.0839	1.16384	0.664405
10	-0.275769	-0.115751	-0.630316	0.911382	1.27611	0.0395005	0.318341	0.514678	0.448263	0.453137	0.254379	-0.40314	0.141939	0.0580811	-1.31215	-0.670771	-0.280745
Supple. Fig. 6d
cell	celltype	color	Krt14	Trp63	Krt5
s2_001	Basal.Quies	RFP	5.38145	3.59644	7.02737
s2_003	Basal.Quies	RFP	5.09524	2.74875	7.08771
s2_004	Basal.Quies	RFP	3.93836	4.0978	6.94031
s2_007	Basal.Quies	RFP	4.96494	2.6997	6.88024
s2_008	Basal.Quies	RFP	5.48548	3.66453	7.33633
s2_010	Basal.Quies	RFP	4.80493	3.39408	7.14276
s2_012	Basal.Prolif	RFP	5.07726	0.93358	6.88742
s2_013	Basal.Quies	RFP	5.26959	2.6708	6.89594
s2_014	Basal.Quies	RFP	6.14897	0	7.30756
s2_015	Suprabasal	RFP	4.40143	2.25548	7.46894
s2_016	Basal.Prolif	RFP	4.59015	2.48987	7.03571
s2_017	Basal.Prolif	RFP	3.3281	3.65839	7.41135
s2_018	Suprabasal	RFP	1.09719	3.63154	2.74348
s2_019	Suprabasal	RFP	1.85316	2.51178	4.41824
s2_020	Suprabasal	RFP	5.19878	2.31316	7.02254
s2_022	Basal.Quies	RFP	5.17516	4.45016	6.41843
s2_023	Suprabasal	RFP	1.40522	2.10338	8.09284
s2_026	Basal.Quies	RFP	5.7267	3.21922	6.71301
s2_027	Basal.Quies	RFP	3.95656	1.55421	5.68243
s2_028	Suprabasal	RFP	0.833438	2.50883	5.58242
s2_029	Suprabasal	RFP	1.12243	1.12243	5.87478
s2_030	Basal.Quies	RFP	5.3669	2.53803	6.43197
s2_031	Basal.Quies	RFP	5.485	4.05642	7.11494
s2_033	Suprabasal	RFP	0.790041	1.67237	4.99945
s2_034	Basal.Prolif	RFP	4.23598	1.27945	6.42515
s2_036	Basal.Quies	RFP	5.6585	3.17947	7.09661
s2_037	Basal.Quies	RFP	5.45855	3.42355	7.26147
s2_039	Basal.Prolif	RFP	4.72339	1.85971	7.38823
s2_040	Basal.Quies	RFP	4.4836	3.54669	7.08366
s2_042	Basal.Quies	RFP	5.75271	4.3058	7.19081
s2_043	Basal.Quies	RFP	6.17294	4.12262	7.25194
s2_044	Basal.Quies	RFP	5.40978	3.84708	7.3841
s2_045	Suprabasal	RFP	6.07653	4.78632	8.13054
s2_046	Basal.Quies	RFP	5.90792	3.10742	7.17789
s2_047	Basal.Quies	RFP	3.76799	3.76799	7.66513
s2_048	Suprabasal	RFP	2.56122	2.56122	7.75131
s2_051	Basal.Quies	YFP	4.71216	3.36298	6.8635
s2_052	Basal.Quies	YFP	4.49278	1.7615	6.62951
s2_053	Basal.Quies	YFP	5.80239	2.25696	6.66058
s2_054	Basal.Quies	YFP	4.90099	3.40951	6.88796
s2_055	Basal.Quies	YFP	5.4612	3.50245	6.77473
s2_056	Basal.Quies	YFP	5.05986	0	7.34676
s2_057	Basal.Quies	YFP	4.79624	3.31156	6.58292
s2_058	Suprabasal	YFP	0.627473	2.09395	5.09745
s2_059	Suprabasal	YFP	2.45338	2.80102	6.61473
s2_060	Basal.Prolif	YFP	5.72993	2.51954	7.02238
s2_061	Basal.Prolif	YFP	4.55262	3.04772	6.65512
s2_062	Basal.Prolif	YFP	4.59555	2.91044	7.25147
s2_064	Basal.Quies	YFP	5.38755	0	7.12206
s2_065	Suprabasal	YFP	1.53337	2.2598	6.30945
s2_066	Suprabasal	YFP	3.30538	2.7916	7.00412
s2_067	Basal.Prolif	YFP	5.49283	3.58588	7.02613
s2_068	Basal.Prolif	YFP	4.68952	2.00894	6.68139
s2_069	Basal.Quies	YFP	3.74633	3.11156	6.66272
s2_070	Suprabasal	YFP	2.60874	1.82776	5.66454
s2_071	Basal.Prolif	YFP	4.08227	2.96919	6.8436
s2_072	Suprabasal	YFP	2.19004	2.79466	6.63781
s2_073	Basal.Prolif	YFP	5.69197	2.98423	6.83179
s2_074	Basal.Prolif	YFP	4.75304	1.58368	6.84358
s2_076	Basal.Prolif	YFP	4.55922	3.16921	6.2348
s2_077	Basal.Quies	YFP	5.77408	1.92251	6.73272
s2_079	Basal.Quies	YFP	5.23555	3.52089	6.38081
s2_080	Basal.Prolif	YFP	5.19603	3.50489	6.99465
s2_081	Suprabasal	YFP	2.49299	2.98989	7.07952
s2_082	Suprabasal	YFP	1.18067	1.63754	5.4054
s2_083	Basal.Prolif	YFP	4.30835	3.64347	6.85756
s2_084	Basal.Quies	YFP	4.14611	3.10321	6.74559
s2_085	Basal.Quies	YFP	0	2.07339	5.04822
s2_086	Basal.Quies	YFP	4.89324	1.98942	6.85636
s2_087	Suprabasal	YFP	3.42902	2.71879	6.49715
s2_089	Basal.Prolif	YFP	4.06135	1.36149	6.61926
s2_090	Basal.Prolif	YFP	5.64265	2.34479	7.42923
s2_091	Suprabasal	YFP	4.0104	2.00833	6.94174
s2_092	Suprabasal	YFP	3.45246	1.21801	6.12857
s2_093	Basal.Quies	YFP	4.17416	2.39595	6.80535
s2_094	Basal.Prolif	YFP	5.25887	3.08029	7.09259
s2_095	Suprabasal	YFP	1.25374	0.758977	4.94338
s2_096	Basal.Prolif	YFP	4.3721	2.96269	6.86454
s2_097	Basal.Prolif	RFP	4.10285	1.88637	7.34716
s2_098	Suprabasal	RFP	0.798661	2.93647	6.99381
s2_099	Suprabasal	RFP	5.13802	1.3147	6.73624
s2_100	Basal.Quies	RFP	4.1757	3.2534	6.8342
s2_101	Suprabasal	RFP	3.88335	3.21013	7.65718
s2_102	Basal.Quies	RFP	3.28255	4.51266	6.72477
s2_103	Suprabasal	RFP	1.87666	2.94122	7.4487
s2_104	Basal.Quies	RFP	5.87729	1.81239	6.8229
s2_105	Suprabasal	RFP	6.43749	2.76729	7.60084
s2_106	Suprabasal	RFP	1.99744	2.72502	6.83267
s2_108	Basal.Prolif	RFP	3.90761	2.50314	6.57466
s2_109	Suprabasal	RFP	2.66553	1.33744	5.63996
s2_111	Suprabasal	RFP	3.16936	1.76509	6.43567
s2_112	Basal.Quies	RFP	5.99467	3.33784	7.41845
s2_114	Suprabasal	RFP	7.37265	3.56815	7.99109
s2_115	Suprabasal	RFP	4.80018	0	7.45613
s2_116	Basal.Quies	RFP	5.61106	3.18818	6.74553
s2_118	Basal.Quies	RFP	4.37393	2.19787	6.76341
s2_120	Basal.Prolif	RFP	4.17065	3.92355	6.89052
s2_121	Basal.Quies	RFP	5.961	3.26962	7.16221
s2_122	Suprabasal	RFP	5.5472	2.31589	7.71359
s2_123	Suprabasal	RFP	2.51337	3.24445	7.50657
s2_124	Basal.Quies	RFP	5.38873	3.40906	6.96452
s2_125	Basal.Prolif	RFP	5.91305	3.05583	6.87429
s2_126	Suprabasal	RFP	1.11021	2.49444	7.74292
s2_127	Basal.Quies	RFP	5.15414	1.36351	7.0905
s2_128	Basal.Quies	RFP	5.71893	3.79884	7.11954
s2_129	Basal.Quies	RFP	5.65346	3.20513	7.33392
s2_130	Basal.Prolif	RFP	4.42637	3.13049	6.30611
s2_131	Basal.Quies	RFP	5.11105	3.27213	7.05611
s2_132	Basal.Quies	RFP	6.44165	3.39875	7.05846
s2_133	Basal.Prolif	RFP	5.96329	2.57312	7.32572
s2_134	Suprabasal	RFP	2.48367	3.64189	7.26778
s2_135	Basal.Quies	RFP	5.13471	0	8.09832
s2_136	Basal.Quies	RFP	5.98007	3.01786	7.1776
s2_137	Basal.Prolif	RFP	4.79057	2.68089	6.75093
s2_138	Basal.Quies	RFP	5.01231	4.2381	7.34834
s2_139	Basal.Quies	RFP	5.17169	4.02961	6.69964
s2_140	Basal.Quies	RFP	6.81205	3.36183	7.88328
s2_142	Basal.Quies	RFP	1.61087	0	4.89535
s2_143	Suprabasal	RFP	1.6743	1.85996	5.29037
s2_144	Basal.Quies	RFP	5.8471	3.62209	7.45567
s2_145	Basal.Quies	YFP	5.91009	2.59278	6.77084
s2_147	Basal.Prolif	YFP	4.5217	2.51296	7.16799
s2_148	Basal.Quies	YFP	4.85627	2.95426	7.29666
s2_149	Basal.Prolif	YFP	4.33179	2.88344	6.78452
s2_150	Basal.Quies	YFP	5.62955	3.71443	6.93388
s2_151	Basal.Quies	YFP	2.97232	3.49467	6.25413
s2_152	Basal.Quies	YFP	0	0	7.33492
s2_154	Suprabasal	YFP	4.32998	3.35986	6.56715
s2_155	Suprabasal	YFP	3.79993	2.62556	7.08164
s2_156	Basal.Quies	YFP	5.67289	3.51008	6.73983
s2_157	Basal.Quies	YFP	5.27555	0	7.12267
s2_158	Basal.Quies	YFP	4.2579	0	8.57655
s2_160	Basal.Quies	YFP	3.94095	4.37453	6.35342
s2_161	Suprabasal	YFP	2.30324	2.97954	5.73192
s2_162	Basal.Quies	YFP	4.82783	2.54482	6.26217
s2_164	Basal.Quies	YFP	4.7928	3.17244	7.04355
s2_165	Basal.Quies	YFP	5.32247	3.04002	7.0018
s2_169	Basal.Quies	YFP	5.3294	3.18145	6.4699
s2_170	Suprabasal	YFP	3.18609	2.27427	6.95683
s2_171	Basal.Quies	YFP	5.4097	2.94392	7.09
s2_172	Suprabasal	YFP	2.42264	1.4566	6.4774
s2_173	Basal.Quies	YFP	5.26424	3.22964	6.72075
s2_174	Basal.Quies	YFP	4.63635	2.59104	7.12098
s2_176	Suprabasal	YFP	2.84401	0.912938	7.43597
s2_177	Basal.Quies	YFP	5.13784	3.67543	6.2507
s2_178	Suprabasal	YFP	4.31146	2.6188	6.72973
s2_179	Suprabasal	YFP	3.75754	0	7.10119
s2_180	Basal.Prolif	YFP	5.07614	2.39048	6.84503
s2_182	Basal.Quies	YFP	4.71322	2.40812	6.71428
s2_183	Basal.Quies	YFP	4.8216	2.2596	6.69058
s2_184	Basal.Prolif	YFP	5.10646	3.02998	7.0747
s2_185	Basal.Quies	YFP	5.69244	1.52518	7.03933
s2_186	Basal.Quies	YFP	4.91582	3.79662	6.3415
s2_187	Basal.Prolif	YFP	5.25925	2.55589	6.69815
s2_188	Suprabasal	YFP	0	1.81816	6.53589
s2_189	Suprabasal	YFP	5.75064	2.00702	6.91014
s2_191	Basal.Quies	YFP	4.63605	2.4827	7.21703
s2_192	Basal.Quies	YFP	5.37608	2.87436	7.38301
s2_203	Basal.Quies	RFP	4.97094	2.72093	7.08778
s2_204	Basal.Prolif	RFP	4.82515	2.2416	7.15694
s2_205	Suprabasal	RFP	5.62476	2.85109	7.09856
s2_208	Basal.Quies	RFP	5.25147	3.37296	7.04104
s2_209	Suprabasal	RFP	3.27134	2.22607	6.11641
s2_212	Suprabasal	RFP	1.61835	2.85014	7.26863
s2_214	Basal.Quies	RFP	6.13824	2.1065	7.51456
s3_002	Basal.Quies	RFP	2.67912	1.88843	7.17216
s3_003	Suprabasal	RFP	2.0226	2.83316	7.20976
s3_004	Basal.Quies	RFP	0	4.55594	7.08887
s3_005	Suprabasal	RFP	4.62212	3.14981	7.30841
s3_007	Suprabasal	RFP	1.87702	0.818652	4.38251
s3_008	Suprabasal	RFP	0.925167	2.45799	6.81332
s3_009	Basal.Prolif	RFP	4.36489	3.89128	6.98527
s3_010	Basal.Prolif	RFP	5.67316	3.70647	7.23338
s3_011	Suprabasal	RFP	0	3.47234	6.67226
s3_012	Basal.Quies	RFP	5.88531	0	0
s3_013	Basal.Quies	RFP	4.90977	2.89874	6.7704
s3_014	Basal.Quies	RFP	4.26831	4.26831	8.65444
s3_015	Basal.Quies	RFP	4.00887	2.73595	6.90571
s3_016	Basal.Quies	RFP	4.64244	0	7.05382
s3_017	Basal.Quies	RFP	4.86158	3.70388	6.56338
s3_018	Suprabasal	RFP	3.43043	2.41877	5.40251
s3_023	Basal.Prolif	RFP	5.48504	3.05276	7.19928
s3_025	Basal.Quies	RFP	5.4235	2.40579	6.52918
s3_026	Basal.Quies	RFP	0	0	6.20037
s3_027	Basal.Quies	RFP	5.03344	2.95139	6.91055
s3_028	Basal.Quies	RFP	5.58884	3.87604	7.27193
s3_029	Basal.Quies	RFP	3.55381	2.19573	6.38142
s3_030	Basal.Prolif	RFP	5.11939	2.81695	6.69758
s3_031	Suprabasal	RFP	0.919186	1.87702	5.04779
s3_033	Basal.Prolif	RFP	3.42462	2.08607	6.9707
s3_034	Basal.Prolif	RFP	4.69566	4.05061	6.80162
s3_037	Suprabasal	RFP	1.65246	1.65246	7.16187
s3_038	Basal.Prolif	RFP	5.17073	3.77261	6.55672
s3_039	Basal.Quies	RFP	4.9303	3.36638	7.46265
s3_041	Suprabasal	RFP	1.91323	0	7.76014
s3_042	Suprabasal	RFP	1.83199	2.39702	4.68646
s3_043	Suprabasal	RFP	2.88405	3.16635	7.61218
s3_044	Basal.Quies	RFP	4.31783	2.52	6.62752
s3_046	Suprabasal	RFP	2.32004	1.87275	4.98261
s3_048	Suprabasal	RFP	4.62631	2.30732	7.5132
s3_050	Basal.Prolif	YFP	5.16108	3.42036	6.87618
s3_052	Basal.Prolif	YFP	4.50228	2.84589	7.06689
s3_054	Basal.Quies	YFP	5.54084	3.55073	6.87182
s3_055	Suprabasal	YFP	2.51904	1.65577	4.11661
s3_056	Basal.Prolif	YFP	5.23594	3.99127	6.97682
s3_057	Suprabasal	YFP	2.24877	2.50867	3.61569
s3_058	Suprabasal	YFP	5.13743	1.42325	6.36266
s3_059	Suprabasal	YFP	2.1433	1.90079	4.00342
s3_060	Basal.Quies	YFP	5.75734	3.29993	7.15561
s3_061	Basal.Quies	YFP	4.81466	2.08985	7.02454
s3_062	Basal.Quies	YFP	4.87015	3.91866	6.84636
s3_063	Suprabasal	YFP	4.05389	3.13824	6.98219
s3_064	Basal.Quies	YFP	5.19805	4.04663	6.95014
s3_066	Basal.Prolif	YFP	4.71031	3.35745	6.90944
s3_067	Basal.Prolif	YFP	5.12728	2.66919	7.92025
s3_068	Basal.Prolif	YFP	5.11543	0	6.68991
s3_069	Basal.Quies	YFP	4.50058	3.61483	6.50792
s3_070	Basal.Quies	YFP	4.8126	2.89779	6.88803
s3_071	Basal.Quies	YFP	3.92907	2.66383	6.46227
s3_072	Basal.Prolif	YFP	4.71641	3.19042	6.86554
s3_073	Basal.Quies	YFP	4.97099	2.69272	6.49612
s3_074	Basal.Quies	YFP	5.59949	3.66669	7.03419
s3_075	Basal.Quies	YFP	5.46888	2.68058	7.11878
s3_077	Basal.Quies	YFP	5.03898	2.8827	7.04103
s3_078	Basal.Quies	YFP	4.35145	3.8781	6.86219
s3_079	Basal.Quies	YFP	3.81589	3.37087	7.08288
s3_080	Suprabasal	YFP	2.97999	2.65532	6.86464
s3_081	Basal.Quies	YFP	3.21287	3.58848	7.14591
s3_082	Basal.Prolif	YFP	5.05206	2.4145	6.58931
s3_084	Basal.Quies	YFP	5.36458	3.46598	7.06785
s3_086	Basal.Prolif	YFP	4.91959	3.39114	6.94951
s3_087	Basal.Quies	YFP	2.83956	4.07338	6.54489
s3_088	Basal.Quies	YFP	4.02472	0	7.52606
s3_089	Basal.Prolif	YFP	6.09985	1.73577	7.31722
s3_090	Suprabasal	YFP	2.76922	0.661514	6.73193
s3_091	Suprabasal	YFP	5.22306	2.29122	6.67613
s3_092	Basal.Prolif	YFP	4.38853	2.31875	6.81624
s3_093	Basal.Prolif	YFP	4.79867	4.15137	7.30959
s3_094	Suprabasal	YFP	4.755	2.08755	7.06889
s3_095	Suprabasal	YFP	0.878308	2.77979	4.45651
s3_096	Basal.Prolif	YFP	3.86667	3.21268	6.00477
s3_097	Basal.Prolif	RFP	5.15887	3.48713	6.5615
s3_098	Basal.Quies	RFP	5.32074	2.95919	6.72849
s3_099	Basal.Prolif	RFP	4.16632	3.62099	7.22717
s3_100	Basal.Quies	RFP	4.83316	0	7.21762
s3_101	Suprabasal	RFP	2.58074	0.872169	6.16159
s3_102	Suprabasal	RFP	1.75399	1.53522	6.63282
s3_103	Suprabasal	RFP	0	0	6.90953
s3_104	Basal.Quies	RFP	6.02772	3.81622	7.16751
s3_105	Basal.Quies	RFP	5.17226	1.41654	7.01733
s3_106	Suprabasal	RFP	2.54056	2.78427	7.21161
s3_108	Basal.Quies	RFP	4.2996	3.70707	6.5338
s3_110	Basal.Prolif	RFP	4.54668	2.98967	7.06271
s3_111	Basal.Quies	RFP	5.74516	2.7758	6.74744
s3_112	Basal.Quies	RFP	4.38724	4.49741	6.89357
s3_113	Basal.Prolif	RFP	4.362	3.87718	7.02367
s3_115	Suprabasal	RFP	6.2542	1.18701	7.40546
s3_116	Basal.Quies	RFP	4.95216	3.35295	7.2582
s3_117	Basal.Quies	RFP	5.99908	3.97592	7.59915
s3_118	Basal.Quies	RFP	4.20194	3.57015	7.0629
s3_120	Suprabasal	RFP	3.59293	0.69136	5.80006
s3_121	Basal.Quies	RFP	4.88573	2.63071	6.76502
s3_124	Basal.Quies	RFP	3.67034	3.22954	6.60536
s3_125	Basal.Quies	RFP	4.46433	2.38266	7.00959
s3_127	Suprabasal	RFP	1.9191	3.42446	7.4953
s3_130	Basal.Quies	RFP	6.2371	4.68989	7.10285
s3_131	Basal.Quies	RFP	4.8839	3.72523	6.94548
s3_132	Basal.Quies	RFP	6.10293	1.79203	7.06612
s3_133	Basal.Quies	RFP	4.44732	3.62693	7.03972
s3_134	Suprabasal	RFP	3.60372	3.22771	6.46592
s3_135	Basal.Prolif	RFP	5.34908	2.90808	6.83002
s3_136	Suprabasal	RFP	2.101	2.82987	6.2157
s3_137	Suprabasal	RFP	0	1.89698	7.18378
s3_138	Suprabasal	RFP	2.1615	3.18674	7.17576
s3_139	Suprabasal	RFP	5.0867	3.29208	7.0545
s3_141	Basal.Quies	RFP	5.54592	2.60403	6.98556
s3_142	Basal.Prolif	RFP	6.35151	3.22402	7.27517
s3_144	Basal.Quies	RFP	5.59506	2.61295	7.34165
s3_145	Basal.Quies	YFP	3.39471	2.52574	7.66707
s3_150	Basal.Prolif	YFP	4.89756	3.06508	6.73034
s3_151	Basal.Quies	YFP	5.56574	1.6816	7.01184
s3_152	Suprabasal	YFP	2.69591	2.26111	5.8021
s3_154	Basal.Prolif	YFP	5.07694	2.15305	7.27073
s3_155	Basal.Quies	YFP	4.01022	3.53352	7.27762
s3_156	Basal.Prolif	YFP	2.92513	4.62256	6.31462
s3_158	Basal.Prolif	YFP	4.71624	3.06382	6.64248
s3_159	Basal.Prolif	YFP	3.41077	3.12236	6.43884
s3_160	Basal.Prolif	YFP	6.00752	4.07327	7.67009
s3_161	Basal.Prolif	YFP	5.54618	2.01737	6.86841
s3_162	Basal.Quies	YFP	4.63132	3.08926	6.93572
s3_163	Basal.Prolif	YFP	4.78703	0.93925	6.91024
s3_164	Basal.Quies	YFP	4.96698	2.30715	6.85203
s3_165	Suprabasal	YFP	2.50272	2.50272	6.85575
s3_166	Suprabasal	YFP	1.99295	2.94601	6.05683
s3_167	Basal.Quies	YFP	5.38424	2.66592	6.51126
s3_168	Basal.Prolif	YFP	3.93491	4.53825	6.80963
s3_171	Basal.Quies	YFP	5.5353	3.23311	7.49843
s3_173	Basal.Prolif	YFP	5.25901	3.19166	6.6824
s3_174	Suprabasal	YFP	2.28003	2.07521	6.17696
s3_175	Basal.Quies	YFP	4.60576	1.8457	6.85814
s3_176	Basal.Prolif	YFP	5.45359	2.06657	6.83836
s3_177	Basal.Prolif	YFP	5.07094	1.17271	6.52262
s3_179	Basal.Prolif	YFP	5.22524	2.40141	7.54935
s3_180	Basal.Quies	YFP	5.43475	3.03423	6.90291
s3_181	Suprabasal	YFP	2.63644	1.69433	4.73969
s3_182	Basal.Quies	YFP	3.05422	2.42863	7.21518
s3_183	Basal.Quies	YFP	4.32685	2.93997	6.92042
s3_184	Basal.Quies	YFP	3.67913	1.49407	6.3225
s3_185	Basal.Prolif	YFP	5.06998	3.47434	7.17839
s3_187	Suprabasal	YFP	2.35537	1.4043	5.08483
s3_188	Basal.Quies	YFP	4.69348	2.53198	6.65105
s3_189	Suprabasal	YFP	2.57479	1.79864	5.91872
s3_190	Basal.Quies	YFP	5.1427	3.68223	7.27501
s3_191	Basal.Quies	YFP	5.08972	2.84749	7.59337
s3_194	Suprabasal	RFP	0	0	7.18743
s3_196	Basal.Prolif	RFP	5.53914	2.56532	7.15398
s3_198	Basal.Quies	RFP	5.95543	2.8289	7.42583
s3_199	Suprabasal	RFP	3.37868	3.14312	6.90787
s3_200	Basal.Quies	RFP	4.36571	4.08221	6.97789
s3_201	Basal.Quies	RFP	6.17089	2.00839	7.65858
s3_203	Basal.Quies	RFP	5.54613	2.46364	6.81728
s3_204	Basal.Quies	RFP	5.49812	3.90271	7.01051
s3_205	Suprabasal	RFP	6.03667	0	8.02009
s3_206	Basal.Prolif	RFP	4.78761	3.47777	6.6602
s3_207	Basal.Prolif	RFP	5.61415	2.53558	6.94664
s3_208	Suprabasal	RFP	4.79313	1.94988	6.84024
s3_209	Basal.Prolif	RFP	3.35499	3.35499	6.77444
s3_210	Basal.Prolif	RFP	4.95503	3.63638	7.35715
s3_211	Suprabasal	RFP	4.92581	1.97805	7.57444
s3_212	Suprabasal	RFP	2.73733	2.60917	6.5098
s3_213	Basal.Quies	RFP	5.21149	3.52547	6.95627
s3_215	Suprabasal	RFP	4.48757	1.7209	7.49282
s3_217	Basal.Quies	RFP	4.49573	2.19957	7.02639
s3_218	Suprabasal	RFP	5.18407	0	7.26869
s3_219	Basal.Quies	RFP	5.30123	2.99771	7.31631
s3_220	Suprabasal	RFP	5.0824	2.67367	7.46567
s3_221	Suprabasal	RFP	3.93105	2.19009	6.2447
s3_222	Basal.Prolif	RFP	4.42581	2.43832	6.50156
s3_223	Basal.Quies	RFP	4.88669	3.53434	6.66632
s3_226	Suprabasal	RFP	2.76714	2.28443	7.07226
s3_228	Basal.Quies	RFP	5.32097	2.83869	6.72264
s3_229	Basal.Quies	RFP	6.01068	2.42697	7.44225
s3_231	Suprabasal	RFP	6.0907	2.76624	7.50567
s3_232	Suprabasal	RFP	4.07428	1.57564	7.43728
s3_233	Suprabasal	RFP	4.78433	1.68395	7.37073
s3_236	Suprabasal	RFP	1.32348	1.8092	6.20222
s3_237	Suprabasal	RFP	2.53493	2.06936	4.81632
s3_238	Basal.Prolif	RFP	4.35395	3.80384	6.76065
s3_239	Suprabasal	RFP	1.94802	1.75789	5.04086
s3_240	Basal.Prolif	RFP	5.03273	1.46624	7.4115
s3_241	Basal.Prolif	YFP	5.08798	3.58545	6.90942
s3_244	Basal.Quies	YFP	5.45728	3.59453	7.24757
s3_245	Basal.Quies	YFP	4.0563	2.81026	6.67295
s3_246	Basal.Quies	YFP	4.54283	3.90143	6.74105
s3_247	Basal.Prolif	YFP	2.90545	3.33478	6.67642
s3_250	Basal.Quies	YFP	5.31273	3.41771	6.74888
s3_253	Basal.Quies	YFP	4.95993	3.03073	5.50677
s3_254	Basal.Quies	YFP	4.99919	1.02342	7.09052
s3_255	Suprabasal	YFP	1.51536	2.23799	5.80301
s3_256	Basal.Quies	YFP	4.94199	2.79655	7.03343
s3_257	Basal.Quies	YFP	3.60957	3.08253	6.67042
s3_258	Basal.Quies	YFP	5.58112	2.20338	7.36679
s3_259	Suprabasal	YFP	1.25006	1.90959	6.65739
s3_260	Basal.Prolif	YFP	4.38431	3.16246	7.1106
s3_261	Suprabasal	YFP	1.89439	1.89439	5.84276
s3_262	Basal.Quies	YFP	5.17188	3.15153	6.86618
s3_263	Basal.Prolif	YFP	5.00314	3.83952	6.69802
s3_265	Basal.Quies	YFP	4.57817	3.34411	6.79259
s3_267	Suprabasal	YFP	1.82186	2.26395	6.84663
s3_268	Basal.Prolif	YFP	5.71117	2.30828	7.17616
s3_269	Suprabasal	YFP	3.94772	1.20906	6.516
s3_270	Basal.Quies	YFP	1.96832	3.96029	6.3675
s3_274	Basal.Prolif	YFP	5.27196	2.97146	7.21073
s3_275	Suprabasal	YFP	3.35049	2.48542	7.09138
s3_276	Basal.Prolif	YFP	5.31121	2.28404	7.1194
s3_277	Basal.Quies	YFP	4.76644	3.20051	7.00908
s3_278	Suprabasal	YFP	4.7114	2.2859	6.89771
s3_279	Basal.Quies	YFP	5.12247	3.46969	6.44935
s3_280	Basal.Prolif	YFP	5.46021	1.88322	6.97257
s3_281	Basal.Quies	YFP	4.28817	3.02321	6.57157
s3_282	Suprabasal	YFP	0	2.53959	5.93494
s3_283	Basal.Prolif	YFP	4.99598	2.62101	6.7394
s3_284	Suprabasal	YFP	4.32119	1.51997	6.64379
s3_285	Suprabasal	YFP	3.31824	2.05	6.54592
s3_286	Basal.Prolif	YFP	4.90719	2.51651	6.66548
s3_287	Basal.Quies	YFP	4.70305	1.86256	6.97997
s3_288	Suprabasal	YFP	1.61572	2.15091	5.35461
s3_289	Basal.Quies	RFP	6.22734	3.89342	7.35972
s3_290	Basal.Quies	RFP	4.37957	2.67901	6.83904
s3_291	Suprabasal	RFP	1.60087	2.34099	6.73781
s3_292	Basal.Quies	RFP	4.27745	2.94266	6.80984
s3_293	Basal.Quies	RFP	5.36602	2.75462	6.77353
s3_294	Suprabasal	RFP	0	3.34645	7.29383
s3_295	Basal.Quies	RFP	6.16307	1.68171	7.36105
s3_296	Suprabasal	RFP	4.78119	2.30025	7.32175
s3_297	Suprabasal	RFP	3.54293	3.34102	7.50892
s3_299	Suprabasal	RFP	4.00764	1.65764	7.08414
s3_300	Suprabasal	RFP	1.68173	2.43729	6.46304
s3_301	Basal.Quies	RFP	6.03419	3.40757	7.11174
s3_302	Basal.Quies	RFP	4.29805	2.36437	6.99495
s3_303	Basal.Quies	RFP	5.45647	2.79902	6.95151
s3_304	Basal.Prolif	RFP	5.78043	2.67728	8.05217
s3_306	Suprabasal	RFP	1.30916	1.98402	3.50408
s3_307	Basal.Quies	RFP	5.44013	3.63453	6.92742
s3_308	Basal.Prolif	RFP	5.58127	2.70376	6.97313
s3_309	Basal.Quies	RFP	2.00105	2.80856	6.80875
s3_310	Basal.Quies	RFP	4.94228	3.68907	6.95686
s3_311	Suprabasal	RFP	4.40847	2.85331	6.43655
s3_312	Basal.Quies	RFP	5.27377	4.08648	7.14435
s3_313	Basal.Prolif	RFP	5.24878	3.35834	7.14654
s3_314	Basal.Prolif	RFP	5.15445	4.03429	7.0834
s3_315	Basal.Quies	RFP	6.15146	3.97771	7.53476
s3_317	Suprabasal	RFP	5.94424	3.5361	7.23763
s3_320	Basal.Prolif	RFP	5.77204	3.31339	6.84145
s3_321	Suprabasal	RFP	2.85566	3.08509	6.31476
s3_324	Suprabasal	RFP	2.72476	3.08418	7.4506
s3_325	Basal.Quies	RFP	5.35537	3.69838	6.47352
s3_329	Basal.Quies	RFP	5.02189	3.63815	6.70121
s3_332	Basal.Quies	RFP	5.79909	3.57725	7.19784
s3_333	Basal.Quies	RFP	5.58579	2.82131	7.28295
s3_335	Suprabasal	RFP	1.37707	2.661	5.97192
s3_337	Basal.Prolif	YFP	4.06219	4.06219	6.31332
s3_338	Basal.Quies	YFP	4.6312	3.02405	6.65654
s3_339	Basal.Quies	YFP	5.45347	4.82801	6.91757
s3_340	Suprabasal	YFP	1.7518	1.7518	6.85596
s3_341	Basal.Quies	YFP	3.53208	2.51019	6.94393
s3_342	Basal.Quies	YFP	5.23474	3.05846	7.34233
s3_343	Basal.Quies	YFP	4.9398	3.36903	6.54643
s3_344	Basal.Prolif	YFP	4.36139	3.32556	6.53537
s3_345	Basal.Prolif	YFP	3.4913	3.8739	6.91329
s3_348	Basal.Prolif	YFP	4.95006	2.5814	7.1095
s3_349	Basal.Prolif	YFP	5.04156	2.6605	7.00832
s3_351	Suprabasal	YFP	3.08087	0.616308	4.87018
s3_352	Basal.Quies	YFP	4.56814	1.94119	7.07136
s3_353	Basal.Quies	YFP	4.63961	2.53239	6.95213
s3_354	Basal.Quies	YFP	2.10161	0	4.5475
s3_355	Suprabasal	YFP	1.60966	1.60966	5.10906
s3_356	Basal.Quies	YFP	4.99152	2.11473	6.60883
s3_357	Suprabasal	YFP	2.39876	2.61546	5.36355
s3_358	Basal.Prolif	YFP	3.85351	3.03141	6.45959
s3_362	Basal.Quies	YFP	4.30788	3.04144	6.25219
s3_363	Suprabasal	YFP	1.89086	2.20521	6.19433
s3_364	Basal.Quies	YFP	4.49394	3.43129	7.14914
s3_365	Suprabasal	YFP	4.50881	3.04533	6.99144
s3_366	Basal.Quies	YFP	4.66871	3.34524	7.0313
s3_367	Suprabasal	YFP	4.87136	4.87136	8.91167
s3_368	Suprabasal	YFP	3.9213	2.18194	6.89182
s3_370	Basal.Prolif	YFP	4.47751	1.93998	7.00747
s3_374	Basal.Quies	YFP	2.24952	3.08924	6.92086
s3_377	Basal.Quies	YFP	5.11724	3.92536	6.81727
s3_378	Basal.Quies	YFP	4.67961	3.43974	7.51761
s3_379	Suprabasal	YFP	1.46277	3.00459	6.00517
s3_381	Basal.Quies	YFP	5.58214	3.03849	6.52993
s3_382	Basal.Prolif	YFP	5.81246	1.81107	7.01079
